# Supplementary material for: Phage parasites targeting phage homologous recombinases provide antiviral immunity
Source: Nat Commun. 2025 Feb 22;16:1889. doi: 10.1038/s41467-025-57156-3 (PMC11846896; doi:10.1038/s41467-025-57156-3)
Supplement: Supplementary file 4 — Source Data [file 41467_2025_57156_MOESM4_ESM.xlsx]

## Sheet: Fig 1A-B
Figure 1A-B								Figure 1B
Replicate 1			Replicate 2		Replicate 3			Replicate 1		Replicate 2
#VALUE!			#VALUE!		#VALUE!			#VALUE!		#VALUE!	#VALUE!
SaPI1+			SaPI1+		SaPI1+			RN4220 SaPI2+		RN4220	SaPI2+
#VALUE!		#VALUE!	#VALUE!		#VALUE!
SaPI1 + ΔStl			SaPI1 + ΔStl		SaPI1 + ΔStl
#VALUE!			#VALUE!		#VALUE!
SaPIBovI+ ΔStl			SaPIBovI+ ΔStl		SaPIBovI+ ΔStl
#VALUE!			#VALUE!		#VALUE!
SaPIBovI+			SaPIBovI+		SaPIBovI+
#VALUE!			#VALUE!
RN4220			RN4220		RN4220 also repeated 2 more times together with SaPI2+

## Sheet: Fig 1C
Figure 1C
Boxed regions in the plates repesent data included in this manuscript.
replicate 1	replicate 2	replicate 3
80 alpha and 53 (Amrita p39)	80 alpha and 53 (Amrita p40)	80 alpha and 53 on RN4220 (left) and RN4220 SaPI2+ (right). Nacho 2023-11-04
52A (Amrita p39)	52A (Amrita p40)	phage 52A (left RN4220, right RN4220 SaPI2 +) Nacho 2023-11-04

## Sheet: Fig1B (bottom panel=Sak80a)
Replicate1		Replicate 2		Replicate 3
#VALUE!		#VALUE!		#VALUE!
RN4220		RN4220		RN4220
#VALUE!		#VALUE!		#VALUE!
IMS 105 (RN4220 + SaPI2 tst:tet(M))		IMS 105 (RN4220 + SaPI2 tst:tet(M))		IMS 105 (RN4220 + SaPI2 tst:tet(M))
#VALUE!		#VALUE!		#VALUE!
IMS 105 + pGTM3-Empty Vector		IMS 105 + pGTM3-Empty Vector		IMS 105 + pGTM3-Empty Vector
#VALUE!		#VALUE!		#VALUE!
IMS 105 + pGTM3-FLAG-Sak80a		IMS 105 + pGTM3-FLAG-Sak80a		IMS 105 + pGTM3-FLAG-Sak80a

## Sheet: Fig 1B b-lactamase
pCN41-stl2-xis2 + pGTM3-FLAG-sak80α- CdCl2					#1												pCN41-stl2-xis2 + pGTM3-FLAG-sak80α- CdCl2					#2												pCN41-stl2-xis2 + pGTM3-FLAG-sak80α- CdCl2						#3
Time (s)	490nM				600nm				490/600				delta				Time (s)	490nM				600nm				490/600				delta					490nm				600nm				490/600				delta
0	0.1742	0.1793	0.1834		0.1215	0.124	0.1296		1.43374	1.44597	1.41512		2.13992	2.10242	1.96682		0	0.2595	0.2342	0.2465		0.19	0.1692	0.1785		1.36579	1.38416	1.38095		2.01842	2.1643	2.1014		0	0.2227	0.2293	0.239		0.1593	0.1629	0.1713		1.39799	1.40761	1.39521		2.18205	2.28238	2.20023
45	0.1807	0.1851	0.1864		0.1262	0.1291	0.1306		1.48724	1.49274	1.43827		(delta*100)/60				45	0.2529	0.2396	0.2512		0.1812	0.1717	0.181		1.33105	1.41608	1.40728		(delta*100)/60				45	0.2213	0.2352	0.2438		0.1558	0.1659	0.1748		1.3892	1.44383	1.42323		(delta*100)/60
90	0.1824	0.188	0.1891		0.1265	0.1291	0.1312		1.50123	1.51613	1.4591		3.56653	3.50403	3.27803		90	0.2572	0.2427	0.2545		0.1831	0.1728	0.1813		1.35368	1.4344	1.42577		3.36404	3.60717	3.50233		90	0.2274	0.2388	0.2463		0.1592	0.1666	0.1742		1.4275	1.46593	1.43783		3.63674	3.80397	3.66706
135	0.1845	0.1906	0.1914		0.1264	0.1305	0.1327		1.51852	1.5371	1.47685						135	0.2611	0.2461	0.2563		0.1838	0.174	0.1808		1.37421	1.45449	1.43585						135	0.2307	0.242	0.2497		0.1595	0.1675	0.1747		1.44821	1.48557	1.45768
180	0.1871	0.1923	0.1915		0.1273	0.1306	0.1306		1.53992	1.55081	1.47762						180	0.2657	0.2503	0.2601		0.1851	0.1752	0.1823		1.39842	1.47931	1.45714						180	0.2327	0.2452	0.2528		0.1593	0.1674	0.1761		1.46077	1.50522	1.47577
225	0.188	0.1941	0.1958		0.1268	0.131	0.1334		1.54733	1.56532	1.5108						225	0.2699	0.2536	0.2638		0.1873	0.1758	0.1839		1.42053	1.49882	1.47787						225	0.2389	0.2481	0.2552		0.1626	0.1692	0.1753		1.49969	1.52302	1.48978
270	0.1916	0.1949	0.1986		0.1293	0.1305	0.1338		1.57695	1.57177	1.53241						270	0.275	0.2576	0.2672		0.1885	0.1778	0.1842		1.44737	1.52246	1.49692						270	0.2433	0.2502	0.2586		0.1642	0.1692	0.1768		1.52731	1.53591	1.50963
315	0.1939	0.1966	0.1998		0.1295	0.1306	0.1335		1.59588	1.58548	1.54167						315	0.2784	0.2606	0.27		0.1892	0.1796	0.1843		1.46526	1.54019	1.51261						315	0.2472	0.2544	0.2631		0.1651	0.1704	0.1788		1.55179	1.56169	1.5359
360	0.1969	0.1988	0.2037		0.1302	0.1315	0.1357		1.62058	1.60323	1.57176						360	0.283	0.2644	0.2732		0.1912	0.18	0.1846		1.48947	1.56265	1.53053						360	0.2525	0.2589	0.268		0.1675	0.1723	0.18		1.58506	1.58932	1.56451
405	0.1995	0.2009	0.2064		0.1319	0.132	0.136		1.64198	1.62016	1.59259						405	0.2863	0.2683	0.2787		0.1918	0.1811	0.1874		1.50684	1.5857	1.56134						405	0.2586	0.2615	0.2711		0.1706	0.1723	0.1801		1.62335	1.60528	1.5826
450	0.2031	0.2028	0.2094		0.1331	0.1317	0.1379		1.6716	1.63548	1.61574						450	0.2913	0.2723	0.2803		0.1929	0.1823	0.187		1.53316	1.60934	1.57031						450	0.2626	0.2654	0.2754		0.1719	0.1739	0.1828		1.64846	1.62922	1.60771
495	0.2064	0.2059	0.2126		0.135	0.1335	0.1396		1.69877	1.66048	1.64043						495	0.2953	0.2768	0.2858		0.1943	0.1838	0.1889		1.55421	1.63593	1.60112						495	0.2685	0.2694	0.2802		0.1745	0.1747	0.1835		1.6855	1.65378	1.63573
540	0.209	0.2078	0.2151		0.1362	0.1335	0.1399		1.72016	1.67581	1.65972						540	0.2989	0.2811	0.2904		0.1947	0.1855	0.19		1.57316	1.66135	1.62689						540	0.2728	0.2721	0.2852		0.1758	0.1751	0.1849		1.71249	1.67035	1.66492
585	0.2125	0.2114	0.2181		0.1375	0.1361	0.1411		1.74897	1.70484	1.68287						585	0.3029	0.2847	0.2947		0.1956	0.1865	0.1913		1.59421	1.68262	1.65098						585	0.2768	0.2766	0.2905		0.1768	0.1766	0.1874		1.7376	1.69797	1.69586
630	0.2152	0.2132	0.221		0.139	0.1357	0.1423		1.77119	1.71935	1.70525						630	0.3078	0.2898	0.2981		0.197	0.1883	0.1926		1.62	1.71277	1.67003						630	0.2812	0.2796	0.2951		0.1785	0.1771	0.1884		1.76522	1.71639	1.72271
675	0.2194	0.2163	0.2246		0.1407	0.1364	0.143		1.80576	1.74435	1.73302						675	0.3134	0.294	0.3037		0.1989	0.1895	0.1938		1.64947	1.73759	1.7014						675	0.2858	0.2838	0.3007		0.1794	0.1784	0.1904		1.7941	1.74217	1.7554
720	0.2224	0.2189	0.2277		0.1413	0.137	0.1446		1.83045	1.76532	1.75694						720	0.3181	0.2987	0.3074		0.1999	0.1913	0.1952		1.67421	1.76537	1.72213						720	0.2897	0.288	0.3051		0.1799	0.1793	0.1911		1.81858	1.76796	1.78109
765	0.2245	0.2213	0.232		0.1418	0.1383	0.1463		1.84774	1.78468	1.79012						765	0.323	0.3026	0.3119		0.2022	0.1918	0.196		1.7	1.78842	1.74734						765	0.2949	0.2938	0.313		0.1826	0.1816	0.195		1.85122	1.80356	1.8272
810	0.2275	0.2236	0.2355		0.143	0.1385	0.1471		1.87243	1.80323	1.81713						810	0.329	0.3064	0.3202		0.2037	0.1925	0.1996		1.73158	1.81087	1.79384						810	0.2997	0.3	0.3161		0.1832	0.1835	0.1947		1.88136	1.84162	1.8453
855	0.231	0.2273	0.2388		0.1443	0.1404	0.1486		1.90123	1.83306	1.84259						855	0.3342	0.3102	0.3234		0.2051	0.1932	0.1999		1.75895	1.83333	1.81176						855	0.3039	0.3038	0.3224		0.1843	0.1844	0.1967		1.90772	1.86495	1.88208
900	0.2335	0.2314	0.2413		0.1452	0.1424	0.149		1.92181	1.86613	1.86188						900	0.3396	0.3151	0.3285		0.2071	0.1959	0.2016		1.78737	1.86229	1.84034						900	0.3098	0.3063	0.3276		0.1872	0.1837	0.1985		1.94476	1.88029	1.91243
945	0.2365	0.2355	0.2445		0.1459	0.1428	0.1498		1.9465	1.89919	1.88657						945	0.3452	0.3194	0.335		0.2085	0.196	0.2036		1.81684	1.88771	1.87675						945	0.3163	0.31	0.3318		0.1895	0.1841	0.1995		1.98556	1.90301	1.93695
990	0.2393	0.2384	0.2481		0.146	0.1447	0.1509		1.96955	1.92258	1.91435						990	0.3515	0.3234	0.3397		0.2106	0.1975	0.2052		1.85	1.91135	1.90308						990	0.3216	0.3161	0.3389		0.1909	0.1871	0.2022		2.01883	1.94045	1.9784
1035	0.2416	0.2413	0.2533		0.1468	0.1444	0.1529		1.98848	1.94597	1.95448						1035	0.3564	0.329	0.3438		0.2131	0.1987	0.2056		1.87579	1.94444	1.92605						1035	0.3279	0.3204	0.3448		0.1929	0.1875	0.2038		2.05838	1.96685	2.01284
1080	0.245	0.2441	0.2564		0.1472	0.1458	0.1544		2.01646	1.96855	1.9784						1080	0.3616	0.3327	0.349		0.2139	0.2	0.2075		1.90316	1.96631	1.95518						1080	0.3318	0.3247	0.35		0.194	0.1888	0.2057		2.08286	1.99325	2.0432
1125	0.2478	0.2477	0.2592		0.1482	0.1464	0.1545		2.03951	1.99758	2						1125	0.3663	0.3379	0.3532		0.2146	0.2013	0.2087		1.92789	1.99704	1.97871						1125	0.3364	0.3275	0.355		0.1956	0.1885	0.2071		2.11174	2.01044	2.07239
1170	0.2512	0.2479	0.263		0.1495	0.1467	0.1559		2.06749	1.99919	2.02932						1170	0.373	0.343	0.3585		0.217	0.2022	0.2091		1.96316	2.02719	2.0084						1170	0.3429	0.3325	0.3596		0.198	0.19	0.2085		2.15254	2.04113	2.09924
1215	0.2553	0.2528	0.2663		0.1504	0.1481	0.1565		2.10123	2.03871	2.05478						1215	0.3755	0.3475	0.3647		0.2171	0.2045	0.2118		1.97632	2.05378	2.04314						1215	0.3465	0.3334	0.3655		0.198	0.1894	0.2097		2.17514	2.04665	2.13368
1260	0.2592	0.2569	0.2724		0.1517	0.1496	0.1595		2.13333	2.07177	2.10185						1260	0.3805	0.3529	0.3667		0.2178	0.2062	0.2117		2.00263	2.0857	2.05434						1260	0.3549	0.3372	0.3758		0.2022	0.189	0.2141		2.22787	2.06998	2.19381
1305	0.2624	0.2622	0.2737		0.153	0.1524	0.159		2.15967	2.11452	2.11188						1305	0.3868	0.3561	0.3691		0.2198	0.2066	0.2113		2.03579	2.10461	2.06779						1305	0.3598	0.3435	0.3796		0.2035	0.1922	0.2149		2.25863	2.10866	2.216
1350	0.2654	0.2638	0.2783		0.1536	0.1519	0.1618		2.18436	2.12742	2.14738						1350	0.3932	0.3623	0.3745		0.2232	0.209	0.2135		2.06947	2.14125	2.09804						1350	0.3633	0.3515	0.3835		0.2037	0.1958	0.2152		2.2806	2.15777	2.23876
1395	0.27	0.2656	0.2819		0.1556	0.1517	0.1618		2.22222	2.14194	2.17515						1395	0.396	0.3696	0.3823		0.2234	0.2116	0.2169		2.08421	2.1844	2.14174						1395	0.3677	0.3554	0.3873		0.2054	0.1975	0.2155		2.30822	2.18171	2.26095
1440	0.2734	0.269	0.2858		0.1568	0.1536	0.1635		2.25021	2.16935	2.20525						1440	0.4015	0.3714	0.3814		0.2237	0.2114	0.2134		2.11316	2.19504	2.13669						1440	0.3711	0.3592	0.3943		0.2054	0.1978	0.2186		2.32957	2.20503	2.30181
1485	0.2778	0.2698	0.2904		0.1583	0.1524	0.165		2.28642	2.17581	2.24074						1485	0.4025	0.3745	0.3853		0.2233	0.212	0.2151		2.11842	2.21336	2.15854						1485	0.3785	0.3622	0.398		0.2082	0.1984	0.2189		2.37602	2.22345	2.32341
1530	0.2822	0.2726	0.2926		0.1599	0.1532	0.1655		2.32263	2.19839	2.25772						1530	0.4082	0.3784	0.3903		0.2245	0.2114	0.2161		2.14842	2.23641	2.18655						1530	0.3819	0.3693	0.4054		0.2087	0.2014	0.2219		2.39736	2.26703	2.36661
1575	0.2872	0.2768	0.2967		0.1615	0.1548	0.1669		2.36379	2.23226	2.28935						1575	0.4108	0.382	0.3924		0.2247	0.213	0.2158		2.16211	2.25768	2.19832						1575	0.3842	0.3705	0.4075		0.2084	0.2006	0.2217		2.4118	2.2744	2.37887
1620	0.2909	0.2817	0.301		0.1626	0.1569	0.1683		2.39424	2.27177	2.32253						1620	0.4144	0.3864	0.3959		0.226	0.2143	0.217		2.18105	2.28369	2.21793						1620	0.3888	0.3725	0.41		0.2103	0.2007	0.2208		2.44068	2.28668	2.39346
1665	0.2951	0.2827	0.3051		0.1641	0.1571	0.17		2.42881	2.27984	2.35417						1665	0.4171	0.3905	0.4029		0.2262	0.215	0.2194		2.19526	2.30792	2.25714						1665	0.3967	0.3777	0.4157		0.213	0.2023	0.2227		2.49027	2.3186	2.42674
1710	0.2988	0.2868	0.3082		0.1648	0.158	0.1699		2.45926	2.3129	2.37809						1710	0.418	0.3947	0.4076		0.2252	0.216	0.2207		2.2	2.33274	2.28347						1710	0.4006	0.3859	0.4153		0.2142	0.205	0.2217		2.51475	2.36894	2.4244
1755	0.3037	0.2909	0.3104		0.167	0.1597	0.1711		2.49959	2.34597	2.39506						1755	0.4244	0.3988	0.4118		0.2268	0.2171	0.2215		2.23368	2.35697	2.307						1755	0.406	0.3909	0.4194		0.2159	0.2075	0.2221		2.54865	2.39963	2.44834
1800	0.307	0.2939	0.3158		0.1686	0.161	0.1722		2.52675	2.37016	2.43673						1800	0.4288	0.4028	0.4171		0.2291	0.2182	0.2244		2.25684	2.38061	2.33669						1800	0.4105	0.3969	0.4224		0.217	0.2093	0.2228		2.5769	2.43646	2.46585
1845	0.3108	0.2973	0.3173		0.1692	0.1619	0.1729		2.55802	2.39758	2.4483						1845	0.4343	0.4084	0.423		0.2303	0.2199	0.2248		2.28579	2.41371	2.36975						1845	0.4153	0.4025	0.4273		0.2187	0.2123	0.224		2.60703	2.47084	2.49445
1890	0.3155	0.3018	0.3226		0.1719	0.1642	0.1745		2.59671	2.43387	2.4892						1890	0.44	0.4139	0.4278		0.2327	0.2227	0.2267		2.31579	2.44622	2.39664						1890	0.4216	0.4083	0.4284		0.2203	0.2144	0.2233		2.64658	2.50645	2.50088
1935	0.319	0.3042	0.3249		0.1724	0.1639	0.1746		2.62551	2.45323	2.50694						1935	0.4438	0.4182	0.432		0.2336	0.2235	0.2288		2.33579	2.47163	2.42017						1935	0.4277	0.4133	0.4334		0.2228	0.2153	0.2245		2.68487	2.53714	2.53006
1980	0.323	0.3066	0.3291		0.1746	0.1649	0.1762		2.65844	2.47258	2.53935						1980	0.4497	0.4222	0.436		0.2354	0.2245	0.2303		2.36684	2.49527	2.44258						1980	0.4322	0.4198	0.4414		0.223	0.2197	0.2289		2.71312	2.57704	2.57677
2025	0.3278	0.3104	0.3347		0.1754	0.1655	0.1784		2.69794	2.50323	2.58256						2025	0.4529	0.4281	0.4429		0.2358	0.2264	0.2327		2.38368	2.53014	2.48123						2025	0.4345	0.4243	0.4443		0.2245	0.2197	0.2295		2.72756	2.60467	2.5937
2070	0.3321	0.3147	0.3373		0.1769	0.1674	0.1793		2.73333	2.5379	2.60262						2070	0.4592	0.4332	0.4455		0.2381	0.2284	0.2318		2.41684	2.56028	2.4958						2070	0.4409	0.4272	0.4462		0.2259	0.2205	0.2285		2.76773	2.62247	2.60479
2115	0.3349	0.32	0.3412		0.178	0.1706	0.1802		2.75638	2.58065	2.63272						2115	0.4628	0.4357	0.4513		0.239	0.2287	0.2335		2.43579	2.57506	2.52829						2115	0.4454	0.4308	0.452		0.2266	0.2212	0.2303		2.79598	2.64457	2.63865
2160	0.3387	0.3222	0.3415		0.1795	0.1704	0.1797		2.78765	2.59839	2.63503						2160	0.4683	0.4429	0.4567		0.2401	0.2312	0.2358		2.46474	2.61761	2.55854						2160	0.4484	0.4359	0.4579		0.2279	0.223	0.2338		2.81481	2.67587	2.67309
2205	0.3405	0.3237	0.3477		0.1798	0.1713	0.1821		2.80247	2.61048	2.68287						2205	0.4723	0.4461	0.4617		0.2418	0.2322	0.237		2.48579	2.63652	2.58655						2205	0.4516	0.4382	0.4602		0.2285	0.2236	0.2331		2.8349	2.68999	2.68651
2250	0.3443	0.3271	0.3481		0.1808	0.1724	0.1814		2.83374	2.6379	2.68596						2250	0.4774	0.4506	0.4668		0.2433	0.2334	0.2396		2.51263	2.66312	2.61513						2250	0.4571	0.4416	0.4642		0.2299	0.2246	0.2346		2.86943	2.71087	2.70987
2295	0.346	0.328	0.3524		0.1813	0.1715	0.1821		2.84774	2.64516	2.71914						2295	0.4827	0.4562	0.4727		0.2452	0.2354	0.241		2.54053	2.69622	2.64818						2295	0.4588	0.4427	0.4696		0.2302	0.2235	0.2365		2.8801	2.71762	2.74139
2340	0.3497	0.3313	0.3486		0.1834	0.1732	0.1796		2.87819	2.67177	2.68981						2340	0.4878	0.4592	0.477		0.246	0.2365	0.2427		2.56737	2.71395	2.67227						2340	0.4655	0.4506	0.4773		0.232	0.2281	0.2392		2.92216	2.76611	2.78634
2385	0.3517	0.3329	0.3556		0.1832	0.1733	0.1824		2.89465	2.68468	2.74383						2385	0.4918	0.4649	0.4845		0.2472	0.2369	0.2453		2.58842	2.74764	2.71429						2385	0.4697	0.4571	0.4808		0.2331	0.2307	0.2406		2.94852	2.80602	2.80677
2430	0.3541	0.3365	0.3581		0.1833	0.1747	0.1839		2.9144	2.71371	2.76312						2430	0.4973	0.469	0.4882		0.2498	0.2397	0.2467		2.61737	2.77187	2.73501						2430	0.4727	0.4611	0.4838		0.2342	0.2308	0.2405		2.96736	2.83057	2.82428
2475	0.3566	0.3395	0.3571		0.184	0.1753	0.1831		2.93498	2.7379	2.7554						2475	0.5011	0.4721	0.4919		0.2503	0.2403	0.2478		2.63737	2.79019	2.75574						2475	0.4747	0.4652	0.4895		0.2347	0.2323	0.2434		2.97991	2.85574	2.85756
2520	0.3568	0.3415	0.3597		0.1839	0.1753	0.1836		2.93663	2.75403	2.77546						2520	0.5069	0.4777	0.4969		0.2519	0.2426	0.2504		2.66789	2.82329	2.78375						2520	0.4789	0.4683	0.4941		0.2357	0.2324	0.2445		3.00628	2.87477	2.88441
2565	0.3565	0.3441	0.3657		0.183	0.1761	0.186		2.93416	2.775	2.82176						2565	0.5101	0.4796	0.5008		0.2534	0.243	0.2507		2.68474	2.83452	2.8056						2565	0.4821	0.4732	0.4985		0.2368	0.2336	0.2459		3.02637	2.90485	2.9101
2610	0.3581	0.3479	0.3702		0.1831	0.178	0.1876		2.94733	2.80565	2.85648						2610	0.5142	0.4828	0.5043		0.2535	0.2435	0.251		2.70632	2.85343	2.82521						2610	0.4831	0.4794	0.5036		0.2357	0.2352	0.2475		3.03264	2.94291	2.93987
2655	0.3604	0.354	0.3729		0.1844	0.18	0.1888		2.96626	2.85484	2.87731						2655	0.5196	0.4869	0.5105		0.2558	0.2455	0.2543		2.73474	2.87766	2.85994						2655	0.4851	0.4839	0.5082		0.2369	0.2375	0.2485		3.0452	2.97053	2.96673
2700	0.3605	0.3573	0.3781		0.1842	0.1806	0.1899		2.96708	2.88145	2.91744						2700	0.5246	0.4908	0.5129		0.2573	0.2464	0.2542		2.76105	2.90071	2.87339						2700	0.4856	0.4889	0.5138		0.2365	0.238	0.2505		3.04834	3.00123	2.99942
2745	0.3625	0.3634	0.3798		0.1828	0.1823	0.1907		2.98354	2.93065	2.93056						2745	0.529	0.4953	0.5179		0.2585	0.2481	0.2556		2.78421	2.9273	2.9014						2745	0.4847	0.4956	0.516		0.2363	0.2409	0.2521		3.04269	3.04236	3.01226
2790	0.365	0.3677	0.3855		0.1849	0.1831	0.1936		3.00412	2.96532	2.97454						2790	0.5344	0.5008	0.5222		0.2607	0.2494	0.2571		2.81263	2.95981	2.92549						2790	0.49	0.5019	0.5196		0.2373	0.2433	0.2524		3.07596	3.08103	3.03327
2835	0.3675	0.3722	0.3914		0.1857	0.1854	0.1954		3.02469	3.00161	3.02006						2835	0.5391	0.5031	0.5284		0.2626	0.2501	0.2599		2.83737	2.9734	2.96022						2835	0.4937	0.5088	0.5245		0.2385	0.2452	0.2539		3.09918	3.12339	3.06188
2880	0.3716	0.3762	0.3943		0.1879	0.1866	0.1964		3.05844	3.03387	3.04244						2880	0.5447	0.5058	0.532		0.2631	0.2506	0.2609		2.86684	2.98936	2.98039						2880	0.4927	0.5142	0.5278		0.238	0.2475	0.2547		3.09291	3.15654	3.08114
2925	0.3745	0.381	0.399		0.1883	0.1885	0.1981		3.0823	3.07258	3.0787						2925	0.5508	0.509	0.5378		0.2656	0.2515	0.2626		2.89895	3.00827	3.01289						2925	0.4932	0.522	0.5336		0.2375	0.2507	0.2569		3.09605	3.20442	3.115
2970	0.3801	0.3858	0.4024		0.1908	0.1896	0.1992		3.1284	3.11129	3.10494						2970	0.5565	0.5136	0.5403		0.2677	0.2526	0.2626		2.92895	3.03546	3.02689						2970	0.498	0.5267	0.5374		0.2388	0.2519	0.2579		3.12618	3.23327	3.13719
3015	0.3843	0.3909	0.4057		0.1916	0.1916	0.2		3.16296	3.15242	3.1304						3015	0.5635	0.5192	0.5456		0.2695	0.2536	0.2648		2.96579	3.06856	3.05658						3015	0.5042	0.5321	0.5407		0.2414	0.2532	0.259		3.1651	3.26642	3.15645
3060	0.387	0.3955	0.4065		0.1925	0.1934	0.2011		3.18519	3.18952	3.13657						3060	0.5717	0.5282	0.5515		0.2731	0.2586	0.2669		3.00895	3.12175	3.08964						3060	0.5068	0.5374	0.5458		0.242	0.2556	0.26		3.18142	3.29896	3.18622
3105	0.3894	0.398	0.409		0.1927	0.1935	0.2015		3.20494	3.20968	3.15586						3105	0.5808	0.5334	0.56		0.2762	0.2593	0.2702		3.05684	3.15248	3.13725						3105	0.51	0.5436	0.5525		0.2432	0.257	0.2631		3.20151	3.33702	3.22534
3150	0.3932	0.4007	0.409		0.194	0.1946	0.2003		3.23621	3.23145	3.15586						3150	0.5917	0.5414	0.5648		0.2798	0.2623	0.2702		3.11421	3.19976	3.16415						3150	0.5132	0.5493	0.5602		0.2443	0.259	0.2664		3.22159	3.37201	3.27029
3195	0.3977	0.4037	0.4107		0.1957	0.1949	0.2017		3.27325	3.25565	3.16898						3195	0.6008	0.5484	0.5707		0.2839	0.2653	0.273		3.16211	3.24113	3.1972						3195	0.5179	0.5525	0.5659		0.2459	0.2603	0.2686		3.2511	3.39165	3.30356
3240	0.4018	0.4093	0.4143		0.1972	0.1988	0.2024		3.307	3.30081	3.19676						3240	0.6078	0.5555	0.5772		0.286	0.268	0.2753		3.19895	3.2831	3.23361						3240	0.5241	0.5594	0.5718		0.2481	0.2619	0.2694		3.29002	3.43401	3.338
3285	0.4066	0.4149	0.4165		0.1979	0.2005	0.2026		3.3465	3.34597	3.21373						3285	0.6093	0.5617	0.5838		0.2843	0.2686	0.2781		3.20684	3.31974	3.27059						3285	0.5288	0.5632	0.5755		0.2491	0.2633	0.2696		3.31952	3.45734	3.3596
3330	0.4071	0.4175	0.4183		0.1973	0.2009	0.2035		3.35062	3.36694	3.22762						3330	0.614	0.5673	0.588		0.2853	0.2715	0.2781		3.23158	3.35284	3.29412						3330	0.535	0.5673	0.5807		0.2512	0.2644	0.271		3.35844	3.4825	3.38996
3375	0.4113	0.4221	0.4202		0.1978	0.2015	0.2037		3.38519	3.40403	3.24228						3375	0.6181	0.5733	0.5927		0.286	0.2723	0.2791		3.25316	3.3883	3.32045						3375	0.5382	0.5739	0.5853		0.2524	0.2653	0.2721		3.37853	3.52302	3.41681
3420	0.4154	0.4247	0.4219		0.2	0.2026	0.2039		3.41893	3.425	3.2554						3420	0.626	0.5799	0.5983		0.2899	0.2761	0.2811		3.29474	3.4273	3.35182						3420	0.5425	0.5779	0.593		0.2537	0.2685	0.2754		3.40552	3.54758	3.46176
3465	0.4195	0.4283	0.4257		0.2013	0.2031	0.2054		3.45267	3.45403	3.28472						3465	0.6297	0.5852	0.6048		0.2903	0.2773	0.2823		3.31421	3.45863	3.38824						3465	0.551	0.5844	0.6003		0.2571	0.2708	0.2781		3.45888	3.58748	3.50438
3510	0.425	0.4319	0.4304		0.2024	0.2041	0.2074		3.49794	3.48306	3.32099						3510	0.6342	0.5883	0.6104		0.2918	0.2778	0.2844		3.33789	3.47695	3.41961						3510	0.5585	0.5905	0.606		0.2587	0.2718	0.28		3.50596	3.62492	3.53765
3555	0.4289	0.4355	0.4351		0.2041	0.2046	0.2086		3.53004	3.5121	3.35725						3555	0.6387	0.5946	0.6137		0.2929	0.2811	0.2851		3.36158	3.51418	3.4381						3555	0.5635	0.5964	0.6105		0.2605	0.2746	0.2806		3.53735	3.66114	3.56392
3600	0.4342	0.44	0.4383		0.2063	0.2073	0.2086		3.57366	3.54839	3.38194						3600	0.643	0.6004	0.6216		0.2941	0.2832	0.2882		3.38421	3.54846	3.48235						3600	0.5703	0.6011	0.6159		0.2638	0.2751	0.2821		3.58004	3.68999	3.59545
pCN41-stl2-xis2 + pGTM3-FLAG-sak80α + CdCl2					#1												pCN41-stl2-xis2 + pGTM3-FLAG-sak80α + CdCl2					#2												pCN41-stl2-xis2 + pGTM3-FLAG-sak80α + CdCl2					#3
Time (s)	490nM				600nm				490/600				delta				Time (s)	490nM				600nm				490/600				delta				Time (s)	490nM				600nm				490/600				delta
0	0.1613	0.1667	0.1661		0.1104	0.1126	0.1129		1.46105	1.48046	1.47121		4.98913	5.06128	4.84854		0	0.2374	0.2171	0.2219		0.1665	0.1505	0.1566		1.42583	1.44252	1.41699		3.32553	3.56678	3.52107		0	0.2143	0.211	0.2136		0.1524	0.1453	0.1483		1.40617	1.45217	1.44032		3.58333	4.01996	3.90964
45	0.166	0.1729	0.1704		0.1117	0.1159	0.1148		1.50362	1.53552	1.5093		(delta*100)/60				45	0.2381	0.227	0.2329		0.1597	0.1523	0.1589		1.43003	1.50831	1.48723		(delta*100)/37.5				45	0.2181	0.2234	0.2212		0.1518	0.1514	0.152		1.4311	1.53751	1.49157		(delta*100)/42.75
90	0.1696	0.176	0.1734		0.1139	0.1167	0.1154		1.53623	1.56306	1.53587		8.31522	8.43546	8.0809		90	0.249	0.2375	0.2408		0.162	0.1543	0.1594		1.4955	1.57807	1.53768		8.86807	9.51141	9.38953		90	0.2237	0.2317	0.2263		0.1524	0.1538	0.1515		1.46785	1.59463	1.52596		8.38207	9.40341	9.14536
135	0.1721	0.179	0.1767		0.1137	0.118	0.1162		1.55888	1.5897	1.5651						135	0.2594	0.2469	0.2486		0.1629	0.1554	0.1596		1.55796	1.64053	1.58748						135	0.2304	0.2378	0.2321		0.1535	0.1547	0.1527		1.51181	1.63661	1.56507
180	0.1749	0.1817	0.1786		0.1144	0.1187	0.1152		1.58424	1.61368	1.58193						180	0.2696	0.2566	0.2591		0.165	0.1574	0.1618		1.61922	1.70498	1.65453						180	0.2372	0.2437	0.2367		0.1559	0.1565	0.1526		1.55643	1.67722	1.59609
225	0.1776	0.1847	0.1814		0.1149	0.1184	0.116		1.6087	1.64032	1.60673						225	0.2813	0.267	0.2709		0.1675	0.16	0.165		1.68949	1.77409	1.72989						225	0.2455	0.2503	0.2413		0.1592	0.1576	0.1531		1.61089	1.72264	1.62711
270	0.1807	0.1877	0.1839		0.1163	0.119	0.1169		1.63678	1.66696	1.62888						270	0.2945	0.2786	0.2816		0.1715	0.1635	0.1678		1.76877	1.85116	1.79821						270	0.2527	0.2578	0.2471		0.1603	0.1604	0.1547		1.65814	1.77426	1.66622
315	0.1836	0.1909	0.1864		0.1166	0.1193	0.1167		1.66304	1.69538	1.65102						315	0.3056	0.2895	0.2934		0.1739	0.1655	0.1702		1.83544	1.92359	1.87356						315	0.2594	0.266	0.2541		0.1622	0.1628	0.1557		1.7021	1.8307	1.71342
360	0.187	0.1939	0.1902		0.1182	0.1214	0.1185		1.69384	1.72202	1.68468						360	0.3178	0.301	0.3062		0.1766	0.1689	0.1735		1.90871	2	1.9553						360	0.2671	0.2744	0.2617		0.1644	0.1649	0.1574		1.75262	1.88851	1.76467
405	0.1908	0.1976	0.1938		0.1184	0.1215	0.1193		1.72826	1.75488	1.71656						405	0.3299	0.312	0.3191		0.1789	0.1714	0.177		1.98138	2.07309	2.03768						405	0.2763	0.2831	0.2682		0.1663	0.1672	0.1582		1.81299	1.94838	1.8085
450	0.1941	0.2014	0.1977		0.1199	0.1232	0.1207		1.75815	1.78863	1.75111						450	0.3418	0.3226	0.3307		0.1814	0.1733	0.1798		2.05285	2.14352	2.11175						450	0.2853	0.292	0.2758		0.1689	0.1702	0.1607		1.87205	2.00964	1.85974
495	0.1981	0.205	0.2011		0.1212	0.1238	0.121		1.79438	1.8206	1.78122						495	0.3539	0.334	0.3425		0.1832	0.1757	0.1827		2.12553	2.21927	2.1871						495	0.2955	0.3017	0.2828		0.1723	0.1732	0.1614		1.93898	2.07639	1.90695
540	0.2022	0.2084	0.2045		0.1221	0.1249	0.1213		1.83152	1.8508	1.81134						540	0.3668	0.3446	0.355		0.1864	0.1782	0.1851		2.203	2.2897	2.26692						540	0.3062	0.3113	0.2899		0.1749	0.175	0.1618		2.00919	2.14246	1.95482
585	0.2057	0.2127	0.2085		0.1234	0.1262	0.1233		1.86322	1.88899	1.84677						585	0.3796	0.3557	0.3683		0.1888	0.1798	0.1882		2.27988	2.36346	2.35185						585	0.3168	0.3214	0.2992		0.1775	0.1774	0.1642		2.07874	2.21198	2.01753
630	0.2102	0.217	0.2119		0.125	0.1272	0.1237		1.90399	1.92718	1.87688						630	0.3926	0.3681	0.3812		0.1922	0.1834	0.1917		2.35796	2.44585	2.43423						630	0.3283	0.3319	0.3092		0.1803	0.1797	0.1659		2.1542	2.28424	2.08496
675	0.215	0.2217	0.2167		0.1265	0.1285	0.1258		1.94746	1.96892	1.9194						675	0.4065	0.3819	0.3953		0.195	0.1862	0.1949		2.44144	2.53754	2.52427						675	0.3401	0.3432	0.3197		0.1827	0.1816	0.1684		2.23163	2.36201	2.15577
720	0.2203	0.2263	0.2216		0.1276	0.1297	0.127		1.99547	2.00977	1.9628						720	0.4205	0.3953	0.4081		0.1989	0.1897	0.1976		2.52553	2.62658	2.606						720	0.3521	0.3549	0.33		0.1856	0.1848	0.1714		2.31037	2.44253	2.22522
765	0.2248	0.232	0.2268		0.1288	0.1315	0.1282		2.03623	2.06039	2.00886						765	0.4356	0.4087	0.4212		0.2021	0.193	0.2016		2.61622	2.71561	2.68966						765	0.3648	0.3673	0.3436		0.1887	0.1879	0.1752		2.3937	2.52787	2.31693
810	0.2299	0.2369	0.2317		0.1306	0.1334	0.1289		2.08243	2.10391	2.05226						810	0.451	0.4229	0.4351		0.2058	0.1973	0.2039		2.70871	2.80997	2.77842						810	0.3774	0.3806	0.3541		0.1905	0.1901	0.1762		2.47638	2.61941	2.38773
855	0.2358	0.2425	0.2373		0.1318	0.1346	0.1303		2.13587	2.15364	2.10186						855	0.464	0.4354	0.4461		0.2096	0.1995	0.206		2.78679	2.89302	2.84866						855	0.3889	0.3931	0.3682		0.1939	0.1934	0.18		2.55184	2.70544	2.48281
900	0.2416	0.248	0.2417		0.1343	0.1366	0.1316		2.18841	2.20249	2.14083						900	0.4797	0.449	0.4605		0.2135	0.2037	0.2098		2.88108	2.98339	2.94061						900	0.4013	0.4071	0.3831		0.196	0.1977	0.184		2.6332	2.80179	2.58328
945	0.2474	0.2533	0.2475		0.1356	0.1371	0.1324		2.24094	2.24956	2.19221						945	0.4939	0.4614	0.4738		0.2163	0.2072	0.2128		2.96637	3.06578	3.02554						945	0.414	0.4211	0.3974		0.1995	0.2008	0.1884		2.71654	2.89814	2.6797
990	0.2533	0.2593	0.2537		0.1367	0.1387	0.1339		2.29438	2.30284	2.24712						990	0.5062	0.4738	0.4863		0.2196	0.21	0.2157		3.04024	3.14817	3.10536						990	0.4257	0.4358	0.4126		0.2018	0.204	0.1915		2.79331	2.99931	2.7822
1035	0.2599	0.2656	0.2611		0.1383	0.1401	0.1361		2.35417	2.35879	2.31267						1035	0.5194	0.4861	0.4979		0.222	0.2129	0.2188		3.11952	3.2299	3.17944						1035	0.4388	0.4505	0.4272		0.2043	0.2073	0.1955		2.87927	3.10048	2.88065
1080	0.2658	0.2714	0.2671		0.1405	0.1424	0.1377		2.40761	2.4103	2.36581						1080	0.5337	0.4979	0.5111		0.2259	0.2157	0.2227		3.20541	3.30831	3.26373						1080	0.4516	0.4641	0.442		0.2071	0.2111	0.1997		2.96325	3.19408	2.98045
1125	0.2724	0.2785	0.2731		0.1426	0.1438	0.1389		2.46739	2.47336	2.41895						1125	0.5464	0.5093	0.5222		0.2285	0.2189	0.2257		3.28168	3.38405	3.33461						1125	0.4622	0.4778	0.457		0.2099	0.2149	0.2035		3.03281	3.28837	3.08159
1170	0.2795	0.2842	0.2804		0.1438	0.1444	0.1411		2.5317	2.52398	2.48361						1170	0.562	0.5224	0.5356		0.233	0.2227	0.2296		3.37538	3.4711	3.42018						1170	0.4746	0.4915	0.4712		0.2126	0.2177	0.2075		3.11417	3.38266	3.17734
1215	0.2861	0.2906	0.2872		0.1455	0.1465	0.1426		2.59149	2.58082	2.54384						1215	0.5742	0.5332	0.5479		0.2366	0.2256	0.2324		3.44865	3.54286	3.49872						1215	0.4832	0.5058	0.4869		0.2148	0.2222	0.2117		3.1706	3.48107	3.28321
1260	0.293	0.2981	0.2967		0.1481	0.1487	0.1461		2.65399	2.64742	2.62799						1260	0.5866	0.5446	0.5582		0.24	0.2281	0.2361		3.52312	3.6186	3.5645						1260	0.4954	0.5207	0.5034		0.2177	0.2252	0.2166		3.25066	3.58362	3.39447
1305	0.3001	0.3053	0.3028		0.1493	0.1505	0.1475		2.7183	2.71137	2.68202						1305	0.5994	0.5569	0.5695		0.244	0.2315	0.2383		3.6	3.70033	3.63665						1305	0.5061	0.5324	0.5155		0.2204	0.2288	0.2195		3.32087	3.66414	3.47606
1350	0.3067	0.3103	0.3111		0.1513	0.1515	0.1488		2.77808	2.75577	2.75554						1350	0.6133	0.5679	0.5804		0.2466	0.2348	0.2417		3.68348	3.77342	3.70626						1350	0.518	0.5465	0.5288		0.2236	0.2317	0.2225		3.39895	3.76118	3.56575
1395	0.3141	0.3175	0.3179		0.1531	0.1527	0.1509		2.84511	2.81972	2.81577						1395	0.6218	0.5773	0.5923		0.2491	0.2372	0.2449		3.73453	3.83588	3.78225						1395	0.5297	0.5606	0.543		0.2262	0.2354	0.2264		3.47572	3.85822	3.6615
1440	0.3213	0.3231	0.3268		0.1549	0.1539	0.1535		2.91033	2.86945	2.8946						1440	0.636	0.5887	0.6032		0.2522	0.24	0.2474		3.81982	3.91163	3.85185						1440	0.5396	0.5723	0.557		0.2286	0.2379	0.2297		3.54068	3.93875	3.7559
1485	0.3281	0.3306	0.3359		0.1568	0.1561	0.1556		2.97192	2.93606	2.9752						1485	0.6462	0.6001	0.6145		0.2555	0.2433	0.2508		3.88108	3.98738	3.92401						1485	0.5512	0.5873	0.5703		0.2322	0.2418	0.2327		3.6168	4.04198	3.84558
1530	0.3353	0.3386	0.3434		0.1587	0.1582	0.1587		3.03714	3.0071	3.04163						1530	0.6603	0.611	0.6241		0.2597	0.2459	0.253		3.96577	4.0598	3.98531						1530	0.5603	0.6002	0.582		0.2336	0.2453	0.2365		3.67651	4.13076	3.92448
1575	0.3417	0.348	0.3515		0.1596	0.1602	0.1605		3.09511	3.09059	3.11337						1575	0.6693	0.6203	0.6328		0.2612	0.248	0.2558		4.01982	4.12159	4.04087						1575	0.5707	0.6131	0.5942		0.2362	0.249	0.239		3.74475	4.21955	4.00674
1620	0.3492	0.3556	0.3618		0.1614	0.1625	0.1633		3.16304	3.15808	3.20461						1620	0.6797	0.6316	0.6438		0.2649	0.2516	0.2584		4.08228	4.19668	4.11111						1620	0.5808	0.6264	0.6057		0.2394	0.253	0.2422		3.81102	4.31108	4.08429
1665	0.3558	0.3625	0.3711		0.1629	0.1645	0.1654		3.22283	3.21936	3.28698						1665	0.6904	0.6422	0.6573		0.2681	0.2537	0.2624		4.14655	4.26711	4.19732						1665	0.593	0.64	0.6181		0.2425	0.2565	0.2461		3.89108	4.40468	4.1679
1710	0.3631	0.3728	0.3796		0.1644	0.1674	0.1674		3.28895	3.31083	3.36227						1710	0.6983	0.6498	0.6675		0.27	0.2566	0.2665		4.19399	4.31761	4.26245						1710	0.6032	0.6522	0.6289		0.2459	0.2591	0.248		3.95801	4.48864	4.24073
1755	0.3696	0.3813	0.3871		0.1659	0.1696	0.1696		3.34783	3.38632	3.4287						1755	0.7114	0.6607	0.6763		0.2735	0.259	0.2679		4.27267	4.39003	4.31865						1755	0.6145	0.6635	0.6429		0.2476	0.2624	0.252		4.03215	4.56641	4.33513
1800	0.3759	0.3907	0.3983		0.1674	0.1721	0.173		3.40489	3.4698	3.5279						1800	0.7197	0.6702	0.6886		0.2765	0.2613	0.2703		4.32252	4.45316	4.39719						1800	0.6244	0.6752	0.6519		0.2507	0.2656	0.2546		4.09711	4.64694	4.39582
1845	0.3821	0.3982	0.4054		0.1684	0.174	0.1745		3.46105	3.53641	3.59079						1845	0.7299	0.6801	0.6976		0.2791	0.2633	0.2741		4.38378	4.51894	4.45466						1845	0.6349	0.6866	0.6644		0.253	0.268	0.2575		4.16601	4.7254	4.48011
1890	0.3887	0.4071	0.4155		0.17	0.1764	0.178		3.52083	3.61545	3.68025						1890	0.7383	0.6897	0.7054		0.2819	0.2669	0.2757		4.43423	4.58272	4.50447						1890	0.6454	0.6967	0.6723		0.2564	0.2718	0.2601		4.23491	4.79491	4.53338
1935	0.3948	0.4146	0.4226		0.1712	0.1785	0.1793		3.57609	3.68206	3.74314						1935	0.7477	0.6993	0.7135		0.2842	0.2697	0.2781		4.49069	4.64651	4.55619						1935	0.6556	0.7067	0.6836		0.2601	0.274	0.2632		4.30184	4.86373	4.60958
1980	0.4006	0.4259	0.4347		0.1731	0.181	0.1834		3.62862	3.78242	3.85031						1980	0.7549	0.7059	0.7223		0.288	0.2717	0.2808		4.53393	4.69037	4.61239						1980	0.6649	0.7163	0.6962		0.2619	0.2771	0.2664		4.36286	4.9298	4.69454
2025	0.4059	0.4372	0.4455		0.1738	0.1848	0.1864		3.67663	3.88277	3.94597						2025	0.7617	0.7151	0.7318		0.289	0.2742	0.2825		4.57477	4.7515	4.67305						2025	0.675	0.7274	0.7045		0.2649	0.2792	0.2683		4.42913	5.00619	4.75051
2070	0.4124	0.4454	0.4553		0.1759	0.1859	0.1887		3.73551	3.9556	4.03277						2070	0.7697	0.7236	0.7402		0.2914	0.2762	0.2844		4.62282	4.80797	4.72669						2070	0.6844	0.734	0.7166		0.2676	0.2815	0.2714		4.49081	5.05162	4.8321
2115	0.4189	0.455	0.4629		0.178	0.1897	0.1911		3.79438	4.04085	4.10009						2115	0.7756	0.7309	0.751		0.2945	0.279	0.2877		4.65826	4.85648	4.79566						2115	0.6931	0.7434	0.7259		0.2695	0.2851	0.2744		4.5479	5.11631	4.89481
2160	0.4257	0.4677	0.4698		0.1802	0.1924	0.1925		3.85598	4.15364	4.1612						2160	0.782	0.7385	0.7578		0.2962	0.2821	0.2902		4.6967	4.90698	4.83908						2160	0.7019	0.7514	0.7358		0.272	0.2867	0.2765		4.60564	5.17137	4.96156
2205	0.4298	0.4768	0.4829		0.1818	0.1953	0.1969		3.89312	4.23446	4.27724						2205	0.786	0.7462	0.766		0.2976	0.2834	0.2924		4.72072	4.95814	4.89144						2205	0.7105	0.758	0.7427		0.2743	0.2895	0.2788		4.66207	5.21679	5.00809
2250	0.4355	0.4828	0.4865		0.1826	0.1966	0.1975		3.94475	4.28774	4.30912						2250	0.7911	0.7539	0.7733		0.2982	0.2852	0.2936		4.75135	5.0093	4.93806						2250	0.716	0.766	0.75		0.2758	0.2921	0.281		4.69816	5.27185	5.05732
2295	0.4411	0.4888	0.5009		0.1835	0.1976	0.2013		3.99547	4.34103	4.43667						2295	0.7938	0.7589	0.7781		0.3002	0.2881	0.2969		4.76757	5.04252	4.96871						2295	0.7236	0.7699	0.7596		0.2792	0.2933	0.2832		4.74803	5.29869	5.12205
2340	0.4465	0.4974	0.5056		0.1855	0.2004	0.2032		4.04438	4.41741	4.4783						2340	0.7958	0.765	0.783		0.3018	0.2901	0.2981		4.77958	5.08306	5						2340	0.7322	0.7771	0.77		0.282	0.2963	0.2859		4.80446	5.34825	5.19218
2385	0.4528	0.5046	0.5158		0.187	0.2021	0.2053		4.10145	4.48135	4.56864						2385	0.7977	0.7701	0.7883		0.3021	0.2911	0.2997		4.79099	5.11694	5.03384						2385	0.7402	0.7837	0.7762		0.2839	0.2985	0.2867		4.85696	5.39367	5.23399
2430	0.4587	0.5164	0.5249		0.1888	0.206	0.2075		4.15489	4.58615	4.64925						2430	0.7985	0.7758	0.7907		0.3037	0.2934	0.3012		4.7958	5.15482	5.04917						2430	0.7444	0.7847	0.7806		0.2856	0.2998	0.2887		4.88451	5.40055	5.26365
2475	0.4654	0.5215	0.5324		0.1902	0.206	0.2102		4.21558	4.63144	4.71568						2475	0.8001	0.7783	0.7916		0.3036	0.2944	0.3014		4.80541	5.17143	5.05492						2475	0.7511	0.791	0.7858		0.2874	0.301	0.2905		4.92848	5.44391	5.29872
2520	0.4738	0.5272	0.5411		0.1929	0.2073	0.2129		4.29167	4.68206	4.79274						2520	0.8011	0.7808	0.7922		0.3046	0.2963	0.3029		4.81141	5.18804	5.05875						2520	0.7556	0.7919	0.7907		0.2884	0.3027	0.2924		4.95801	5.4501	5.33176
2565	0.4818	0.5302	0.5471		0.1952	0.2078	0.2152		4.36413	4.7087	4.84588						2565	0.8028	0.7845	0.7947		0.3054	0.297	0.304		4.82162	5.21262	5.07471						2565	0.7604	0.7951	0.7934		0.289	0.3037	0.2928		4.9895	5.47213	5.34997
2610	0.4919	0.5361	0.5544		0.1976	0.2089	0.2164		4.45562	4.7611	4.91054						2610	0.8026	0.7866	0.7957		0.3059	0.2984	0.305		4.82042	5.22658	5.0811						2610	0.7622	0.7983	0.7951		0.2902	0.3046	0.2933		5.00131	5.49415	5.36143
2655	0.5024	0.5438	0.5617		0.2001	0.2106	0.218		4.55072	4.82948	4.9752						2655	0.805	0.7866	0.7945		0.307	0.2983	0.3049		4.83483	5.22658	5.07344						2655	0.7625	0.7987	0.7961		0.2903	0.3065	0.2932		5.00328	5.4969	5.36817
2700	0.5128	0.549	0.5718		0.204	0.2119	0.2216		4.64493	4.87567	5.06466						2700	0.8064	0.7883	0.7956		0.3075	0.2996	0.3061		4.84324	5.23787	5.08046						2700	0.7642	0.7985	0.7989		0.2913	0.3054	0.2949		5.01444	5.49553	5.38705
2745	0.5238	0.5603	0.5774		0.2064	0.2144	0.2221		4.74457	4.97602	5.11426						2745	0.8049	0.7886	0.7964		0.3082	0.3008	0.3059		4.83423	5.23987	5.08557						2745	0.7666	0.8005	0.7974		0.2918	0.3066	0.2952		5.03018	5.50929	5.37694
2790	0.5354	0.5674	0.5881		0.2091	0.2151	0.225		4.84964	5.03908	5.20903						2790	0.8055	0.7899	0.7965		0.3081	0.3003	0.3071		4.83784	5.2485	5.08621						2790	0.7673	0.8024	0.7974		0.2921	0.308	0.2951		5.03478	5.52237	5.37694
2835	0.5454	0.5806	0.5933		0.2109	0.2191	0.2252		4.94022	5.15631	5.25509						2835	0.807	0.7888	0.7965		0.3086	0.3021	0.3056		4.84685	5.2412	5.08621						2835	0.7664	0.8024	0.7966		0.2928	0.3072	0.2945		5.02887	5.52237	5.37154
2880	0.5566	0.5908	0.6005		0.2145	0.2213	0.2275		5.04167	5.24689	5.31887						2880	0.809	0.7904	0.7956		0.3101	0.3019	0.3065		4.85886	5.25183	5.08046						2880	0.7671	0.8028	0.7978		0.2934	0.3079	0.2944		5.03346	5.52512	5.37964
2925	0.5682	0.6046	0.6101		0.2171	0.2245	0.2292		5.14674	5.36945	5.4039						2925	0.8093	0.7918	0.7967		0.3113	0.3041	0.3074		4.86066	5.26113	5.08748						2925	0.7681	0.8037	0.7974		0.2936	0.3092	0.2954		5.04003	5.53131	5.37694
2970	0.5805	0.6175	0.6188		0.2187	0.2275	0.2307		5.25815	5.48401	5.48096						2970	0.8088	0.7912	0.7985		0.3116	0.3035	0.3091		4.85766	5.25714	5.09898						2970	0.7699	0.807	0.7973		0.2942	0.3093	0.2954		5.05184	5.55403	5.37626
3015	0.5942	0.6295	0.6278		0.2237	0.2315	0.2339		5.38225	5.59059	5.56067						3015	0.8109	0.7916	0.7987		0.3117	0.3046	0.3084		4.87027	5.2598	5.10026						3015	0.769	0.8091	0.7945		0.2947	0.3108	0.2947		5.04593	5.56848	5.35738
3060	0.6067	0.6419	0.6346		0.2263	0.2343	0.2352		5.49547	5.70071	5.6209						3060	0.812	0.7941	0.7977		0.3127	0.306	0.3094		4.87688	5.27641	5.09387						3060	0.7704	0.8067	0.793		0.2955	0.3099	0.2945		5.05512	5.55196	5.34727
3105	0.6202	0.6543	0.643		0.2295	0.2382	0.2371		5.61775	5.81083	5.69531						3105	0.8119	0.7936	0.8008		0.313	0.3063	0.3106		4.87628	5.27309	5.11367						3105	0.7704	0.8067	0.7924		0.2961	0.3102	0.2942		5.05512	5.55196	5.34322
3150	0.635	0.666	0.6504		0.2336	0.2406	0.2383		5.75181	5.91474	5.76085						3150	0.8126	0.7939	0.8005		0.3138	0.3073	0.3105		4.88048	5.27508	5.11175						3150	0.773	0.8076	0.7929		0.2981	0.3112	0.2951		5.07218	5.55816	5.34659
3195	0.6477	0.6784	0.6581		0.2362	0.2442	0.2395		5.86685	6.02487	5.82905						3195	0.812	0.7947	0.8006		0.3134	0.3082	0.3113		4.87688	5.2804	5.11239						3195	0.774	0.8072	0.7916		0.2976	0.3113	0.2948		5.07874	5.5554	5.33783
3240	0.6625	0.69	0.6655		0.2401	0.2476	0.2412		6.00091	6.12789	5.8946						3240	0.8149	0.7959	0.7987		0.3139	0.3089	0.3109		4.89429	5.28837	5.10026						3240	0.7741	0.8072	0.7924		0.2994	0.3089	0.2945		5.0794	5.5554	5.34322
3285	0.6725	0.7008	0.6732		0.243	0.2494	0.243		6.09149	6.2238	5.9628						3285	0.8154	0.7959	0.7984		0.3145	0.3088	0.3114		4.8973	5.28837	5.09834						3285	0.7749	0.8059	0.7925		0.3001	0.3079	0.2946		5.08465	5.54646	5.3439
3330	0.6841	0.7113	0.6806		0.2461	0.2521	0.2441		6.19656	6.31705	6.02834						3330	0.8174	0.7984	0.7993		0.3151	0.3089	0.3112		4.90931	5.30498	5.10409						3330	0.7743	0.8024	0.79		0.301	0.3068	0.2942		5.08071	5.52237	5.32704
3375	0.6903	0.7188	0.6876		0.2476	0.2543	0.2446		6.25272	6.38366	6.09035						3375	0.8184	0.7972	0.7979		0.3156	0.3098	0.3103		4.91532	5.29701	5.09515						3375	0.7752	0.8033	0.7899		0.2998	0.3067	0.2944		5.08661	5.52856	5.32637
3420	0.6983	0.7244	0.6958		0.2497	0.2552	0.2479		6.32518	6.43339	6.16298						3420	0.8167	0.7981	0.7972		0.3151	0.31	0.3097		4.90511	5.30299	5.09068						3420	0.7748	0.8013	0.7897		0.3008	0.3065	0.2948		5.08399	5.5148	5.32502
3465	0.702	0.7297	0.7049		0.25	0.2563	0.2489		6.3587	6.48046	6.24358						3465	0.8186	0.7977	0.7965		0.3161	0.3104	0.309		4.91652	5.30033	5.08621						3465	0.7744	0.8007	0.7871		0.3018	0.306	0.294		5.08136	5.51067	5.30748
3510	0.7048	0.7335	0.709		0.2499	0.2576	0.2507		6.38406	6.51421	6.27989						3510	0.8184	0.7991	0.7961		0.3165	0.3098	0.3093		4.91532	5.30963	5.08365						3510	0.7739	0.8014	0.7861		0.3009	0.3074	0.2933		5.07808	5.51549	5.30074
3555	0.709	0.7352	0.711		0.2524	0.2583	0.2517		6.4221	6.52931	6.29761						3555	0.8211	0.799	0.7967		0.3172	0.3115	0.3093		4.93153	5.30897	5.08748						3555	0.7726	0.8003	0.7851		0.3019	0.3069	0.2942		5.06955	5.50791	5.294
3600	0.7121	0.7366	0.7135		0.2533	0.259	0.2526		6.45018	6.54174	6.31975						3600	0.8173	0.8	0.7952		0.3169	0.3118	0.3094		4.90871	5.31561	5.07791						3600	0.7738	0.7971	0.7851		0.3023	0.3033	0.2938		5.07743	5.48589	5.294
Stl2-ppi #1																	Stl2-ppi #2																	Stl2-ppi #3
Time (s)	490nM				600nm				490/600				delta				Time (s)	490nM				600nm				490/600				delta				Time (s)	490nM				600nm				490/600				delta
0	0.1833	0.1948	0.1943		0.1296	0.1364	0.1346		1.41435	1.42815	1.44354		0.676698	0.704545	0.694651		0	0.2927	0.269	0.2854		0.2143	0.1975	0.2082		1.36584	1.36203	1.3708		0.580028	0.632911	0.540346		0	0.2539	0.2529	0.2576		0.1851	0.18	0.1852		1.37169	1.405	1.39093		0.71745	0.732778	0.62797
45	0.1836	0.1993	0.1966		0.1293	0.1398	0.1364		1.41667	1.46114	1.46062		(delta*100)/60				45	0.2811	0.2697	0.2799		0.2038	0.1981	0.203		1.31171	1.36557	1.34438		(delta*100)/60				45	0.2525	0.2592	0.2585		0.182	0.1855	0.1846		1.36413	1.44	1.39579		(delta*100)/60
90	0.1834	0.2005	0.197		0.1288	0.1409	0.1362		1.41512	1.46994	1.4636		1.12783	1.17424	1.15775		90	0.2826	0.2688	0.2809		0.2044	0.197	0.2026		1.31871	1.36101	1.34918		0.966713	1.05485	0.900576		90	0.2514	0.2622	0.2578		0.181	0.1878	0.1841		1.35818	1.45667	1.39201		1.19575	1.2213	1.04662
135	0.1837	0.201	0.1969		0.1284	0.1409	0.136		1.41744	1.47361	1.46285						135	0.2821	0.2679	0.2805		0.2036	0.1953	0.2021		1.31638	1.35646	1.34726						135	0.252	0.2633	0.2577		0.1808	0.188	0.1826		1.36143	1.46278	1.39147
180	0.1848	0.2006	0.1961		0.1293	0.1404	0.1353		1.42593	1.47067	1.45691						180	0.283	0.2688	0.283		0.2033	0.1949	0.2037		1.32058	1.36101	1.35927						180	0.2525	0.2641	0.2584		0.1806	0.1878	0.1824		1.36413	1.46722	1.39525
225	0.1857	0.2011	0.1979		0.129	0.1403	0.1362		1.43287	1.47434	1.47028						225	0.2847	0.2699	0.2849		0.2047	0.1962	0.2041		1.32851	1.36658	1.3684						225	0.2527	0.2659	0.2589		0.1802	0.1891	0.1832		1.36521	1.47722	1.39795
270	0.1863	0.2018	0.1992		0.1295	0.1405	0.1372		1.4375	1.47947	1.47994						270	0.2865	0.2714	0.2859		0.2047	0.1967	0.2044		1.33691	1.37418	1.3732						270	0.254	0.2677	0.2611		0.1811	0.1897	0.1838		1.37223	1.48722	1.40983
315	0.1871	0.2027	0.2001		0.1299	0.1405	0.137		1.44367	1.48607	1.48663						315	0.2871	0.2734	0.2869		0.2055	0.1972	0.2042		1.33971	1.3843	1.378						315	0.2557	0.2694	0.2635		0.1822	0.1906	0.185		1.38142	1.49667	1.42279
360	0.1883	0.204	0.2024		0.1306	0.1415	0.1379		1.45293	1.4956	1.50371						360	0.2895	0.2751	0.2894		0.2061	0.1986	0.2049		1.35091	1.39291	1.39001						360	0.2579	0.2711	0.2663		0.1824	0.1919	0.1869		1.3933	1.50611	1.4379
405	0.1885	0.2054	0.2039		0.131	0.1423	0.139		1.45448	1.50587	1.51486						405	0.2911	0.2763	0.2907		0.2075	0.1984	0.2064		1.35838	1.39899	1.39625						405	0.2588	0.2731	0.2686		0.1831	0.192	0.1886		1.39816	1.51722	1.45032
450	0.1888	0.2069	0.2057		0.1309	0.1437	0.1404		1.45679	1.51686	1.52823						450	0.2924	0.2768	0.2912		0.2073	0.1987	0.2066		1.36444	1.40152	1.39866						450	0.2602	0.275	0.2704		0.1838	0.1932	0.1898		1.40573	1.52778	1.46004
495	0.1897	0.2086	0.2069		0.1308	0.1433	0.1411		1.46373	1.52933	1.53715						495	0.2939	0.2778	0.2928		0.2079	0.1991	0.2065		1.37144	1.40658	1.40634						495	0.262	0.2767	0.2721		0.1838	0.1944	0.1894		1.41545	1.53722	1.46922
540	0.1902	0.2107	0.2081		0.1314	0.1453	0.1412		1.46759	1.54472	1.54606						540	0.2948	0.2791	0.2944		0.2076	0.1986	0.2074		1.37564	1.41316	1.41402						540	0.2633	0.2775	0.2735		0.1855	0.1937	0.1901		1.42247	1.54167	1.47678
585	0.1902	0.2123	0.2097		0.131	0.1466	0.143		1.46759	1.55645	1.55795						585	0.2955	0.2802	0.2952		0.2077	0.199	0.2066		1.37891	1.41873	1.41787						585	0.2656	0.2784	0.2739		0.186	0.1942	0.1897		1.4349	1.54667	1.47894
630	0.191	0.2136	0.2106		0.1312	0.147	0.1428		1.47377	1.56598	1.56464						630	0.2973	0.2812	0.2964		0.2085	0.1997	0.2079		1.38731	1.4238	1.42363						630	0.2669	0.2792	0.2745		0.1863	0.194	0.1902		1.44192	1.55111	1.48218
675	0.1906	0.2155	0.2126		0.1305	0.1483	0.1439		1.47068	1.57991	1.57949						675	0.2988	0.2824	0.297		0.2089	0.1994	0.2071		1.39431	1.42987	1.42651						675	0.2686	0.2809	0.2754		0.1874	0.1941	0.1898		1.45111	1.56056	1.48704
720	0.191	0.2166	0.2135		0.13	0.1479	0.1443		1.47377	1.58798	1.58618						720	0.3002	0.2825	0.2975		0.2103	0.1992	0.2067		1.40084	1.43038	1.42891						720	0.2695	0.2818	0.2758		0.1871	0.1956	0.19		1.45597	1.56556	1.4892
765	0.1913	0.2171	0.2143		0.1303	0.1482	0.1445		1.47608	1.59164	1.59212						765	0.3015	0.2832	0.2991		0.2102	0.1992	0.2085		1.40691	1.43392	1.4366						765	0.2706	0.2836	0.2781		0.1878	0.1956	0.1905		1.46191	1.57556	1.50162
810	0.1916	0.2188	0.2158		0.1293	0.1487	0.145		1.4784	1.60411	1.60327						810	0.304	0.2845	0.3018		0.2104	0.1995	0.2091		1.41857	1.44051	1.44957						810	0.2728	0.2851	0.2776		0.1882	0.1963	0.19		1.4738	1.58389	1.49892
855	0.1924	0.2204	0.2164		0.13	0.1499	0.1457		1.48457	1.61584	1.60773						855	0.3057	0.2861	0.3023		0.2116	0.2	0.2082		1.4265	1.44861	1.45197						855	0.2744	0.286	0.2792		0.1899	0.1968	0.1912		1.48244	1.58889	1.50756
900	0.193	0.2213	0.2162		0.1299	0.151	0.145		1.4892	1.62243	1.60624						900	0.3082	0.2877	0.3041		0.213	0.2005	0.2093		1.43817	1.45671	1.46061						900	0.2752	0.2881	0.2807		0.1893	0.1977	0.1911		1.48676	1.60056	1.51566
945	0.1936	0.2231	0.2173		0.1304	0.1509	0.1446		1.49383	1.63563	1.61441						945	0.3109	0.2892	0.3058		0.2143	0.2017	0.2106		1.45077	1.4643	1.46878						945	0.2767	0.2912	0.2819		0.1906	0.1998	0.1915		1.49487	1.61778	1.52214
990	0.1939	0.2238	0.2182		0.1301	0.1522	0.1459		1.49614	1.64076	1.6211						990	0.3135	0.2907	0.3075		0.2158	0.2021	0.2107		1.4629	1.4719	1.47695						990	0.2793	0.2939	0.2838		0.1914	0.2015	0.192		1.50891	1.63278	1.5324
1035	0.1953	0.2253	0.22		0.1306	0.1525	0.1466		1.50694	1.65176	1.63447						1035	0.3162	0.2924	0.3083		0.2164	0.203	0.2108		1.4755	1.48051	1.48079						1035	0.2813	0.2963	0.2856		0.1924	0.2031	0.193		1.51972	1.64611	1.54212
1080	0.1962	0.227	0.2206		0.1316	0.1542	0.1466		1.51389	1.66422	1.63893						1080	0.3187	0.294	0.3106		0.2185	0.203	0.2119		1.48717	1.48861	1.49183						1080	0.2838	0.2974	0.2864		0.1937	0.2029	0.1923		1.53323	1.65222	1.54644
1125	0.1969	0.2287	0.2223		0.1306	0.154	0.1472		1.51929	1.67669	1.65156						1125	0.3206	0.2969	0.3127		0.2196	0.2049	0.2128		1.49603	1.50329	1.50192						1125	0.2853	0.3001	0.2881		0.1945	0.2046	0.194		1.54133	1.66722	1.55562
1170	0.1974	0.2298	0.2235		0.1309	0.155	0.1482		1.52315	1.68475	1.66048						1170	0.3239	0.2994	0.3153		0.221	0.206	0.2137		1.51143	1.51595	1.51441						1170	0.287	0.3022	0.291		0.1949	0.2048	0.1949		1.55051	1.67889	1.57127
1215	0.1978	0.2315	0.225		0.1317	0.1555	0.1485		1.52623	1.69721	1.67162						1215	0.3262	0.3013	0.3173		0.2227	0.2072	0.2142		1.52217	1.52557	1.52402						1215	0.2886	0.3028	0.2932		0.1956	0.2045	0.1962		1.55916	1.68222	1.58315
1260	0.1987	0.2328	0.2278		0.1319	0.1556	0.1512		1.53318	1.70674	1.69242						1260	0.329	0.3033	0.3199		0.2236	0.2079	0.2163		1.53523	1.5357	1.5365						1260	0.2907	0.3047	0.2963		0.1966	0.2054	0.1976		1.5705	1.69278	1.59989
1305	0.2004	0.2339	0.2291		0.1324	0.1569	0.1506		1.5463	1.71481	1.70208						1305	0.3318	0.3058	0.3215		0.2254	0.2087	0.2162		1.5483	1.54835	1.54419						1305	0.292	0.3051	0.2976		0.1969	0.2051	0.1978		1.57753	1.695	1.60691
1350	0.2016	0.2344	0.2305		0.1327	0.1567	0.1514		1.55556	1.71848	1.71248						1350	0.3346	0.3081	0.3236		0.2263	0.2099	0.218		1.56136	1.56	1.55427						1350	0.2937	0.3066	0.2996		0.1979	0.2062	0.1987		1.58671	1.70333	1.61771
1395	0.2026	0.2359	0.2316		0.1333	0.1568	0.1516		1.56327	1.72947	1.72065						1395	0.3351	0.31	0.3262		0.2258	0.2112	0.2186		1.5637	1.56962	1.56676						1395	0.2952	0.3088	0.3025		0.1984	0.2065	0.2004		1.59481	1.71556	1.63337
1440	0.2041	0.2372	0.2342		0.1341	0.1583	0.1536		1.57485	1.739	1.73997						1440	0.3385	0.313	0.3277		0.2276	0.213	0.2198		1.57956	1.58481	1.57397						1440	0.2967	0.31	0.3055		0.199	0.2072	0.2028		1.60292	1.72222	1.64957
1485	0.2067	0.2389	0.2363		0.1352	0.1586	0.1548		1.59491	1.75147	1.75557						1485	0.3402	0.3147	0.3304		0.2289	0.2134	0.2204		1.58749	1.59342	1.58694						1485	0.2978	0.3123	0.3069		0.1997	0.2072	0.2034		1.60886	1.735	1.65713
1530	0.2075	0.2402	0.2371		0.1361	0.1589	0.1551		1.60108	1.761	1.76152						1530	0.3442	0.317	0.3325		0.2304	0.2142	0.2218		1.60616	1.60506	1.59702						1530	0.2996	0.3136	0.3093		0.2	0.2087	0.2045		1.61858	1.74222	1.67009
1575	0.2094	0.2426	0.2391		0.138	0.1609	0.1559		1.61574	1.77859	1.77637						1575	0.3456	0.3189	0.334		0.2309	0.2145	0.2224		1.61269	1.61468	1.60423						1575	0.3019	0.3162	0.312		0.201	0.2098	0.206		1.63101	1.75667	1.68467
1620	0.2098	0.2432	0.2413		0.1377	0.1609	0.1568		1.61883	1.78299	1.79272						1620	0.3476	0.3209	0.3372		0.2323	0.2159	0.2233		1.62203	1.62481	1.6196						1620	0.3033	0.3188	0.3146		0.2025	0.2111	0.2068		1.63857	1.77111	1.6987
1665	0.2112	0.2447	0.2426		0.1381	0.161	0.158		1.62963	1.79399	1.80238						1665	0.3506	0.3229	0.339		0.233	0.2169	0.2243		1.63602	1.63494	1.62824						1665	0.3044	0.3213	0.3174		0.2018	0.213	0.209		1.64452	1.785	1.71382
1710	0.2125	0.2463	0.2444		0.1386	0.1626	0.1596		1.63966	1.80572	1.81575						1710	0.3508	0.3249	0.3421		0.2325	0.2174	0.226		1.63696	1.64506	1.64313						1710	0.3066	0.3234	0.3189		0.2036	0.2135	0.2087		1.6564	1.79667	1.72192
1755	0.2133	0.2474	0.2455		0.1391	0.1629	0.1595		1.64583	1.81378	1.82392						1755	0.3539	0.3266	0.3436		0.2339	0.2182	0.2265		1.65142	1.65367	1.65034						1755	0.3079	0.3252	0.3222		0.203	0.2148	0.2112		1.66343	1.80667	1.73974
1800	0.2139	0.2489	0.2482		0.1393	0.164	0.1613		1.65046	1.82478	1.84398						1800	0.3564	0.3283	0.3452		0.2353	0.2193	0.2278		1.66309	1.66228	1.65802						1800	0.3094	0.3274	0.3239		0.2043	0.2149	0.212		1.67153	1.81889	1.74892
1845	0.2152	0.25	0.2492		0.1403	0.1637	0.1619		1.66049	1.83284	1.85141						1845	0.359	0.3303	0.348		0.2361	0.2203	0.2277		1.67522	1.67241	1.67147						1845	0.3113	0.3293	0.3273		0.2047	0.2165	0.2135		1.68179	1.82944	1.76728
1890	0.2167	0.2514	0.2517		0.1409	0.1656	0.1628		1.67207	1.84311	1.86999						1890	0.3613	0.3328	0.3502		0.2377	0.2216	0.2299		1.68595	1.68506	1.68204						1890	0.3124	0.3309	0.3285		0.2054	0.2166	0.2138		1.68774	1.83833	1.77376
1935	0.2178	0.2526	0.2527		0.1415	0.1647	0.1631		1.68056	1.85191	1.87741						1935	0.3638	0.3348	0.3512		0.239	0.2214	0.2293		1.69762	1.69519	1.68684						1935	0.3137	0.3334	0.3312		0.2059	0.2178	0.215		1.69476	1.85222	1.78834
1980	0.2194	0.2544	0.2559		0.142	0.1655	0.1658		1.6929	1.8651	1.90119						1980	0.3662	0.3364	0.3524		0.2392	0.2221	0.2293		1.70882	1.70329	1.6926						1980	0.316	0.3355	0.3338		0.2072	0.2195	0.2167		1.70719	1.86389	1.80238
2025	0.2195	0.2562	0.2582		0.142	0.1667	0.1662		1.69367	1.8783	1.91828						2025	0.3683	0.3384	0.3551		0.2405	0.2236	0.2316		1.71862	1.71342	1.70557						2025	0.3169	0.3373	0.3353		0.2078	0.22	0.2168		1.71205	1.87389	1.81048
2070	0.22	0.2577	0.2604		0.1423	0.1678	0.1686		1.69753	1.8893	1.93462						2070	0.3706	0.3405	0.3559		0.241	0.2239	0.2309		1.72935	1.72405	1.70941						2070	0.3188	0.3387	0.3376		0.208	0.22	0.2186		1.72231	1.88167	1.82289
2115	0.2205	0.2594	0.2622		0.1422	0.1691	0.1684		1.70139	1.90176	1.94799						2115	0.3734	0.3429	0.3587		0.2419	0.2249	0.2323		1.74242	1.7362	1.72286						2115	0.3196	0.3416	0.3405		0.2088	0.2221	0.2201		1.72663	1.89778	1.83855
2160	0.2214	0.2617	0.263		0.1426	0.1696	0.1687		1.70833	1.91862	1.95394						2160	0.375	0.3449	0.359		0.2427	0.2265	0.2327		1.74988	1.74633	1.7243						2160	0.321	0.3437	0.3431		0.2094	0.2225	0.2207		1.7342	1.90944	1.85259
2205	0.2224	0.2637	0.2665		0.1439	0.1704	0.1716		1.71605	1.93328	1.97994						2205	0.376	0.3465	0.362		0.2427	0.2262	0.2341		1.75455	1.75443	1.73871						2205	0.3233	0.346	0.343		0.2104	0.2239	0.2207		1.74662	1.92222	1.85205
2250	0.2218	0.2652	0.2662		0.1432	0.1715	0.1712		1.71142	1.94428	1.97771						2250	0.3795	0.3487	0.3641		0.2447	0.2279	0.2349		1.77088	1.76557	1.7488						2250	0.3253	0.3488	0.3442		0.2109	0.2254	0.221		1.75743	1.93778	1.85853
2295	0.2244	0.2664	0.2695		0.1441	0.1721	0.1727		1.73148	1.95308	2.00223						2295	0.3809	0.3506	0.3672		0.2452	0.2288	0.2359		1.77741	1.77519	1.76369						2295	0.3276	0.3495	0.3459		0.2127	0.2258	0.2225		1.76985	1.94167	1.86771
2340	0.2245	0.2681	0.2698		0.1442	0.1729	0.1724		1.73225	1.96554	2.00446						2340	0.3834	0.3536	0.3684		0.2469	0.2305	0.2369		1.78908	1.79038	1.76945						2340	0.3291	0.3531	0.3487		0.2131	0.2273	0.2237		1.77796	1.96167	1.88283
2385	0.2259	0.2687	0.2718		0.1451	0.1724	0.1735		1.74306	1.96994	2.01932						2385	0.3848	0.3561	0.3723		0.2468	0.2322	0.2387		1.79561	1.80304	1.78818						2385	0.3313	0.3559	0.3507		0.2144	0.2293	0.2241		1.78984	1.97722	1.89363
2430	0.2266	0.271	0.2737		0.1452	0.174	0.1747		1.74846	1.9868	2.03343						2430	0.3882	0.3586	0.3737		0.2486	0.2328	0.2391		1.81148	1.8157	1.79491						2430	0.3324	0.3568	0.3508		0.2149	0.2299	0.2245		1.79579	1.98222	1.89417
2475	0.2283	0.2726	0.2755		0.1465	0.1745	0.1756		1.76157	1.99853	2.04681						2475	0.3886	0.3596	0.3732		0.2476	0.2326	0.238		1.81335	1.82076	1.79251						2475	0.3353	0.3603	0.3534		0.2163	0.2312	0.2252		1.81145	2.00167	1.90821
2520	0.2307	0.2735	0.2781		0.1476	0.1753	0.1766		1.78009	2.00513	2.06612						2520	0.3909	0.3617	0.3757		0.2493	0.2346	0.2388		1.82408	1.83139	1.80451						2520	0.3382	0.3621	0.3557		0.2178	0.2323	0.2266		1.82712	2.01167	1.92063
2565	0.2321	0.2739	0.2794		0.1491	0.1752	0.1777		1.7909	2.00806	2.07578						2565	0.3923	0.364	0.379		0.2501	0.2346	0.2407		1.83061	1.84304	1.82037						2565	0.3396	0.3647	0.3572		0.2188	0.2329	0.2277		1.83468	2.02611	1.92873
2610	0.2337	0.2743	0.281		0.1493	0.1752	0.1785		1.80324	2.011	2.08767						2610	0.3949	0.3664	0.3805		0.2503	0.236	0.242		1.84274	1.85519	1.82757						2610	0.3413	0.3665	0.3593		0.2198	0.234	0.2279		1.84387	2.03611	1.94006
2655	0.2348	0.2739	0.2813		0.1499	0.1743	0.1779		1.81173	2.00806	2.0899						2655	0.3954	0.3679	0.3821		0.2506	0.2365	0.2418		1.84508	1.86278	1.83525						2655	0.3435	0.3677	0.36		0.2207	0.2349	0.228		1.85575	2.04278	1.94384
2700	0.2368	0.2744	0.2838		0.1516	0.1738	0.1798		1.82716	2.01173	2.10847						2700	0.3975	0.3702	0.3854		0.2513	0.2381	0.2435		1.85488	1.87443	1.8511						2700	0.3445	0.3673	0.3626		0.2209	0.2344	0.2292		1.86116	2.04056	1.95788
2745	0.2394	0.2751	0.2844		0.1531	0.1736	0.1788		1.84722	2.01686	2.11293						2745	0.4001	0.3729	0.3861		0.253	0.2384	0.2433		1.86701	1.8881	1.85447						2745	0.3473	0.369	0.3646		0.2227	0.2346	0.2311		1.87628	2.05	1.96868
2790	0.2421	0.2754	0.2863		0.1533	0.1738	0.181		1.86806	2.01906	2.12704						2790	0.4012	0.3736	0.3864		0.2529	0.2384	0.2436		1.87214	1.89165	1.85591						2790	0.3509	0.3703	0.3662		0.2241	0.2353	0.2308		1.89573	2.05722	1.97732
2835	0.244	0.2757	0.287		0.1553	0.1737	0.1802		1.88272	2.02126	2.13224						2835	0.4016	0.3733	0.3878		0.2529	0.2383	0.2445		1.87401	1.89013	1.86263						2835	0.3532	0.3692	0.3671		0.2259	0.234	0.2309		1.90816	2.05111	1.98218
2880	0.2441	0.2761	0.2865		0.1548	0.1731	0.18		1.88349	2.02419	2.12853						2880	0.4018	0.3766	0.3919		0.252	0.2395	0.2462		1.87494	1.90684	1.88232						2880	0.3562	0.3673	0.3666		0.2271	0.2323	0.2306		1.92437	2.04056	1.97948
2925	0.2451	0.2756	0.2854		0.1554	0.1734	0.1786		1.8912	2.02053	2.12036						2925	0.4023	0.379	0.3941		0.252	0.2411	0.2468		1.87727	1.91899	1.89289						2925	0.3591	0.3651	0.3696		0.2287	0.23	0.2316		1.94003	2.02833	1.99568
2970	0.2477	0.2773	0.2858		0.1567	0.1736	0.1786		1.91127	2.03299	2.12333						2970	0.4033	0.3808	0.3943		0.2523	0.2421	0.2472		1.88194	1.9281	1.89385						2970	0.3612	0.3677	0.3721		0.2293	0.2309	0.234		1.95138	2.04278	2.00918
3015	0.2493	0.2778	0.2865		0.1573	0.174	0.1788		1.92361	2.03666	2.12853						3015	0.4057	0.3824	0.3945		0.2535	0.2427	0.2467		1.89314	1.9362	1.89481						3015	0.365	0.3688	0.3716		0.2313	0.2324	0.2336		1.97191	2.04889	2.00648
3060	0.2514	0.2781	0.2855		0.1586	0.1752	0.1776		1.93981	2.03886	2.1211						3060	0.407	0.383	0.395		0.2546	0.2425	0.247		1.89921	1.93924	1.89721						3060	0.3672	0.3698	0.3711		0.233	0.233	0.2319		1.98379	2.05444	2.00378
3105	0.2535	0.2782	0.2857		0.1602	0.1743	0.1782		1.95602	2.03959	2.12259						3105	0.4094	0.3865	0.4		0.2549	0.2441	0.2495		1.91041	1.95696	1.92123						3105	0.3708	0.3679	0.3723		0.2351	0.2312	0.233		2.00324	2.04389	2.01026
3150	0.2548	0.2789	0.2858		0.1613	0.1749	0.1776		1.96605	2.04472	2.12333						3150	0.4113	0.3872	0.4009		0.2562	0.2442	0.2494		1.91927	1.96051	1.92555						3150	0.374	0.3661	0.3739		0.2375	0.2301	0.2342		2.02053	2.03389	2.0189
3195	0.2563	0.2791	0.2862		0.1621	0.1745	0.1775		1.97762	2.04619	2.1263						3195	0.4123	0.3894	0.4018		0.2558	0.2455	0.2506		1.92394	1.97165	1.92988						3195	0.3764	0.3666	0.3735		0.2384	0.2299	0.2333		2.0335	2.03667	2.01674
3240	0.2579	0.2803	0.2857		0.1631	0.1755	0.1772		1.98997	2.05499	2.12259						3240	0.4132	0.3896	0.4011		0.2568	0.2455	0.2497		1.92814	1.97266	1.92651						3240	0.3792	0.3679	0.3717		0.2394	0.23	0.2321		2.04862	2.04389	2.00702
3285	0.2586	0.2818	0.2847		0.1627	0.1759	0.1762		1.99537	2.06598	2.11516						3285	0.4142	0.3918	0.3993		0.2563	0.2464	0.2475		1.9328	1.9838	1.91787						3285	0.382	0.3697	0.372		0.2408	0.2311	0.231		2.06375	2.05389	2.00864
3330	0.2592	0.2833	0.2829		0.1633	0.1769	0.1749		2	2.07698	2.10178						3330	0.4157	0.3912	0.3996		0.2574	0.2454	0.2475		1.9398	1.98076	1.91931						3330	0.383	0.3713	0.3721		0.2418	0.2328	0.2315		2.06915	2.06278	2.00918
3375	0.2604	0.2841	0.2816		0.1633	0.1775	0.1739		2.00926	2.08284	2.09212						3375	0.4164	0.3903	0.3992		0.2575	0.2441	0.247		1.94307	1.9762	1.91739						3375	0.3839	0.3726	0.3709		0.2406	0.2317	0.2296		2.07401	2.07	2.0027
3420	0.2614	0.2849	0.2801		0.1638	0.1779	0.173		2.01698	2.08871	2.08098						3420	0.4163	0.3925	0.3984		0.2573	0.2449	0.2468		1.9426	1.98734	1.91354						3420	0.3845	0.3753	0.3683		0.2412	0.2338	0.2279		2.07726	2.085	1.98866
3465	0.264	0.2865	0.2803		0.1657	0.1787	0.1728		2.03704	2.10044	2.08247						3465	0.4167	0.3952	0.3979		0.2566	0.2472	0.2458		1.94447	2.00101	1.91114						3465	0.3864	0.379	0.3666		0.2424	0.2355	0.226		2.08752	2.10556	1.97948
3510	0.2667	0.2882	0.2825		0.1679	0.1802	0.1748		2.05787	2.1129	2.09881						3510	0.4167	0.3964	0.3973		0.2563	0.2465	0.2455		1.94447	2.00709	1.90826						3510	0.3865	0.3815	0.3678		0.243	0.237	0.227		2.08806	2.11944	1.98596
3555	0.2689	0.2899	0.2856		0.1688	0.1804	0.1763		2.07485	2.12537	2.12184						3555	0.4174	0.3968	0.3977		0.2569	0.247	0.2444		1.94774	2.00911	1.91018						3555	0.3869	0.3832	0.371		0.243	0.2375	0.2293		2.09022	2.12889	2.00324
3600	0.271	0.2909	0.2878		0.1692	0.1813	0.1774		2.09105	2.1327	2.13819						3600	0.417	0.394	0.3979		0.2561	0.2455	0.2443		1.94587	1.99494	1.91114						3600	0.3867	0.3848	0.3739		0.2413	0.2375	0.23		2.08914	2.13778	2.0189
deltaStl2-ppi #1																	deltaStl2-ppi #2																	deltaStl2-ppi #3
Time (s)	490nM				600nm				490/600				delta				Time (s)	490nM				600nm				490/600				delta				Time (s)	490nM				600nm				490/600				delta
0	0.1642	0.1746	0.1749		0.1071	0.1125	0.114		1.53315	1.552	1.53421		5.0084	4.99022	4.63772		0	0.2225	0.2134	0.2125		0.154	0.1422	0.1445		1.44481	1.5007	1.47059		3.62662	3.6737	3.72111		0	0.1845	0.1981	0.1945		0.1251	0.1314	0.129		1.47482	1.50761	1.50775		4.36211	4.29604	4.43876
45	0.1817	0.1956	0.19		0.1111	0.1178	0.117		1.69655	1.73867	1.66667		(delta*100)/38.25				45	0.2395	0.2329	0.2282		0.1535	0.1473	0.1464		1.55519	1.63783	1.57924		(delta*100)/31.5				45	0.2054	0.218	0.2125		0.1311	0.1355	0.133		1.64189	1.65906	1.64729		(delta*100)/38.25
90	0.1961	0.2129	0.205		0.1131	0.1222	0.1207		1.831	1.89244	1.79825		13.0939	13.0463	12.1248		90	0.2614	0.2493	0.2466		0.1584	0.1489	0.1503		1.6974	1.75316	1.70657		11.5131	11.6625	11.813		90	0.2201	0.2368	0.2289		0.1323	0.1398	0.1354		1.75939	1.80213	1.77442		11.4042	11.2315	11.6046
135	0.2097	0.2296	0.2196		0.116	0.1254	0.124		1.95798	2.04089	1.92632						135	0.2816	0.2667	0.2643		0.162	0.1528	0.1551		1.82857	1.87553	1.82907						135	0.2369	0.2556	0.2448		0.136	0.1433	0.1385		1.89369	1.94521	1.89767
180	0.2238	0.2452	0.233		0.1196	0.1289	0.1257		2.08964	2.17956	2.04386						180	0.3012	0.284	0.2824		0.166	0.1559	0.1586		1.95584	1.99719	1.95433						180	0.2536	0.2739	0.2606		0.1392	0.1473	0.142		2.02718	2.08447	2.02016
225	0.2369	0.2602	0.2469		0.1215	0.1318	0.1288		2.21195	2.31289	2.16579						225	0.3215	0.3016	0.3012		0.1705	0.161	0.163		2.08766	2.12096	2.08443						225	0.2689	0.2929	0.2762		0.1424	0.152	0.1451		2.14948	2.22907	2.14109
270	0.2499	0.274	0.2606		0.1249	0.1341	0.132		2.33333	2.43556	2.28596						270	0.3422	0.3193	0.3196		0.1755	0.166	0.1678		2.22208	2.24543	2.21176						270	0.2838	0.3109	0.2926		0.1455	0.1556	0.1479		2.26859	2.36606	2.26822
315	0.2617	0.2874	0.274		0.1266	0.1368	0.1349		2.44351	2.55467	2.40351						315	0.361	0.3361	0.338		0.1799	0.1696	0.1725		2.34416	2.36357	2.3391						315	0.3004	0.3294	0.3103		0.1497	0.1612	0.1526		2.40128	2.50685	2.40543
360	0.2744	0.3016	0.2895		0.1296	0.1409	0.1384		2.56209	2.68089	2.53947						360	0.3821	0.3529	0.357		0.1846	0.1741	0.1771		2.48117	2.48172	2.47059						360	0.3178	0.3479	0.3279		0.1545	0.1657	0.157		2.54037	2.64764	2.54186
405	0.2868	0.3164	0.3036		0.1316	0.1444	0.1416		2.67787	2.81244	2.66316						405	0.4023	0.3687	0.3745		0.1896	0.1774	0.1813		2.61234	2.59283	2.5917						405	0.3353	0.3666	0.3455		0.159	0.1703	0.1612		2.68026	2.78995	2.67829
450	0.3004	0.3312	0.3176		0.1355	0.1483	0.1457		2.80486	2.944	2.78596						450	0.4212	0.3836	0.3898		0.194	0.1809	0.1852		2.73506	2.69761	2.69758						450	0.3513	0.3845	0.3639		0.1624	0.1748	0.1662		2.80815	2.92618	2.82093
495	0.3141	0.3466	0.3315		0.1392	0.1524	0.1485		2.93277	3.08089	2.90789						495	0.4406	0.398	0.4045		0.1988	0.1842	0.1882		2.86104	2.79887	2.79931						495	0.3672	0.4035	0.383		0.1665	0.1808	0.1721		2.93525	3.07078	2.96899
540	0.3289	0.3614	0.3448		0.1431	0.1555	0.1517		3.07096	3.21244	3.02456						540	0.459	0.4127	0.4195		0.2033	0.1875	0.1912		2.98052	2.90225	2.90311						540	0.3831	0.4212	0.4013		0.1702	0.1839	0.1767		3.06235	3.20548	3.11085
585	0.3426	0.3757	0.36		0.1461	0.1589	0.1555		3.19888	3.33956	3.15789						585	0.4763	0.4275	0.4341		0.2071	0.1917	0.1949		3.09286	3.00633	3.00415						585	0.3991	0.4387	0.4187		0.1744	0.1882	0.1808		3.19025	3.33866	3.24574
630	0.3565	0.3902	0.3732		0.1497	0.1625	0.1595		3.32866	3.46844	3.27368						630	0.4953	0.443	0.4493		0.2109	0.1944	0.1981		3.21623	3.11533	3.10934						630	0.415	0.4558	0.436		0.1792	0.1922	0.1845		3.31735	3.4688	3.37984
675	0.3694	0.4047	0.3879		0.1525	0.1669	0.1625		3.44911	3.59733	3.40263						675	0.5132	0.4575	0.4641		0.2151	0.1981	0.2011		3.33247	3.2173	3.21176						675	0.4298	0.4734	0.4537		0.1817	0.197	0.1892		3.43565	3.60274	3.51705
720	0.3838	0.4192	0.4006		0.156	0.17	0.1659		3.58357	3.72622	3.51404						720	0.5287	0.4705	0.4776		0.2189	0.2008	0.2052		3.43312	3.30872	3.30519						720	0.444	0.4909	0.4691		0.1854	0.2012	0.1932		3.54916	3.73592	3.63643
765	0.3978	0.4331	0.4143		0.1603	0.1732	0.1695		3.71429	3.84978	3.63421						765	0.5451	0.4834	0.4925		0.2225	0.2041	0.2093		3.53961	3.39944	3.4083						765	0.4585	0.5084	0.4869		0.1883	0.2068	0.1974		3.66507	3.8691	3.77442
810	0.4113	0.4475	0.4283		0.163	0.1764	0.1724		3.84034	3.97778	3.75702						810	0.5626	0.4966	0.5077		0.2273	0.206	0.2121		3.65325	3.49226	3.51349						810	0.4733	0.5257	0.5001		0.1926	0.2099	0.2002		3.78337	4.00076	3.87674
855	0.4248	0.4617	0.4409		0.1672	0.1797	0.1757		3.96639	4.104	3.86754						855	0.5762	0.509	0.5201		0.2298	0.2102	0.2157		3.74156	3.57947	3.59931						855	0.4859	0.541	0.5142		0.1962	0.2136	0.2028		3.88409	4.1172	3.98605
900	0.4382	0.4764	0.4514		0.1704	0.1839	0.1782		4.0915	4.23467	3.95965						900	0.5946	0.5228	0.5353		0.2345	0.2131	0.22		3.86104	3.67651	3.7045						900	0.4981	0.5558	0.5283		0.1994	0.2168	0.2068		3.98161	4.22983	4.09535
945	0.4514	0.4908	0.4643		0.1739	0.1872	0.1806		4.21475	4.36267	4.07281						945	0.6104	0.5364	0.5483		0.2389	0.2166	0.2227		3.96364	3.77215	3.79446						945	0.5096	0.5708	0.541		0.2025	0.2209	0.2088		4.07354	4.34399	4.1938
990	0.4638	0.5044	0.477		0.177	0.1908	0.184		4.33053	4.48356	4.18421						990	0.6252	0.5497	0.5608		0.2431	0.22	0.2263		4.05974	3.86568	3.88097						990	0.5216	0.5848	0.5555		0.2055	0.2244	0.2119		4.16946	4.45053	4.3062
1035	0.4756	0.5198	0.4898		0.1793	0.1942	0.1872		4.44071	4.62044	4.29649						1035	0.6385	0.5618	0.5727		0.2452	0.2236	0.2284		4.1461	3.95077	3.96332						1035	0.5337	0.5991	0.5689		0.2089	0.2277	0.2148		4.26619	4.55936	4.41008
1080	0.486	0.5335	0.5006		0.1822	0.1985	0.1894		4.53782	4.74222	4.39123						1080	0.651	0.574	0.5849		0.2494	0.2257	0.2326		4.22727	4.03657	4.04775						1080	0.5448	0.6105	0.5789		0.2112	0.2305	0.2176		4.35492	4.64612	4.4876
1125	0.497	0.5462	0.5109		0.1845	0.201	0.1904		4.64052	4.85511	4.48158						1125	0.661	0.5851	0.5961		0.2512	0.2285	0.2347		4.29221	4.11463	4.12526						1125	0.5544	0.6225	0.5899		0.2142	0.2336	0.2207		4.43165	4.73744	4.57287
1170	0.509	0.5568	0.5221		0.1869	0.2033	0.1944		4.75257	4.94933	4.57982						1170	0.6745	0.5987	0.6089		0.2555	0.2329	0.2381		4.37987	4.21027	4.21384						1170	0.5642	0.6336	0.5999		0.2171	0.2366	0.2233		4.50999	4.82192	4.65039
1215	0.5193	0.5678	0.5322		0.1898	0.2066	0.1973		4.84874	5.04711	4.66842						1215	0.6852	0.6088	0.62		0.2588	0.2359	0.2416		4.44935	4.28129	4.29066						1215	0.5721	0.6439	0.6125		0.2191	0.2394	0.2259		4.57314	4.9003	4.74806
1260	0.5296	0.5783	0.5459		0.1928	0.2084	0.201		4.94491	5.14044	4.7886						1260	0.6953	0.6199	0.6302		0.2616	0.2385	0.2437		4.51494	4.35935	4.36125						1260	0.5803	0.6553	0.6241		0.2216	0.2408	0.2283		4.63869	4.98706	4.83798
1305	0.5418	0.5883	0.5544		0.1959	0.2115	0.2031		5.05882	5.22933	4.86316						1305	0.7065	0.6315	0.6407		0.2646	0.2421	0.2471		4.58766	4.44093	4.43391						1305	0.5883	0.663	0.6341		0.2231	0.2436	0.2312		4.70264	5.04566	4.9155
1350	0.5537	0.5958	0.5637		0.1997	0.213	0.2052		5.16993	5.296	4.94474						1350	0.7154	0.642	0.6505		0.2665	0.2448	0.2487		4.64545	4.51477	4.50173						1350	0.5955	0.6723	0.6434		0.2252	0.2452	0.2345		4.76019	5.11644	4.9876
1395	0.5646	0.6051	0.5727		0.2016	0.2149	0.2067		5.27171	5.37867	5.02368						1395	0.7209	0.6497	0.6605		0.2683	0.2472	0.2522		4.68117	4.56892	4.57093						1395	0.6026	0.6818	0.6539		0.2266	0.2473	0.2361		4.81695	5.18874	5.06899
1440	0.5745	0.6124	0.5811		0.2047	0.2168	0.21		5.36415	5.44356	5.09737						1440	0.7307	0.6599	0.6706		0.2717	0.2497	0.2547		4.74481	4.64065	4.64083						1440	0.6095	0.6881	0.664		0.2274	0.2492	0.239		4.8721	5.23668	5.14729
1485	0.5864	0.6227	0.5927		0.2078	0.2193	0.2124		5.47526	5.53511	5.19912						1485	0.737	0.6685	0.6804		0.2733	0.252	0.2572		4.78571	4.70113	4.70865						1485	0.6133	0.6973	0.6749		0.2283	0.2516	0.2418		4.90248	5.3067	5.23178
1530	0.5963	0.6308	0.6		0.21	0.2216	0.2149		5.56769	5.60711	5.26316						1530	0.7442	0.6778	0.6897		0.2753	0.2547	0.2596		4.83247	4.76653	4.77301						1530	0.6184	0.7036	0.6819		0.2288	0.2528	0.2444		4.94325	5.35464	5.28605
1575	0.6052	0.6414	0.6091		0.2125	0.2243	0.2174		5.65079	5.70133	5.34298						1575	0.7496	0.6852	0.698		0.2768	0.2578	0.2629		4.86753	4.81857	4.83045						1575	0.6255	0.711	0.6922		0.2306	0.2537	0.247		5	5.41096	5.36589
1620	0.6133	0.6471	0.6173		0.2146	0.2259	0.2196		5.72642	5.752	5.41491						1620	0.7571	0.6941	0.7065		0.2794	0.26	0.2648		4.91623	4.88115	4.88927						1620	0.6319	0.7173	0.7004		0.2321	0.2564	0.2488		5.05116	5.4589	5.42946
1665	0.6202	0.6556	0.6251		0.2164	0.2279	0.2213		5.79085	5.82756	5.48333						1665	0.761	0.7026	0.7168		0.2819	0.2623	0.2673		4.94156	4.94093	4.96055						1665	0.6403	0.7231	0.7091		0.2355	0.2581	0.2526		5.11831	5.50304	5.4969
1710	0.6287	0.6643	0.633		0.218	0.2302	0.2234		5.87021	5.90489	5.55263						1710	0.7661	0.7077	0.7228		0.2822	0.264	0.2694		4.97468	4.97679	5.00208						1710	0.6486	0.729	0.7184		0.2378	0.2595	0.2543		5.18465	5.54795	5.56899
1755	0.6377	0.6728	0.6395		0.2213	0.2323	0.2255		5.95425	5.98044	5.60965						1755	0.7717	0.7156	0.7298		0.2841	0.266	0.2716		5.01104	5.03235	5.05052						1755	0.6588	0.7322	0.7272		0.2406	0.261	0.257		5.26619	5.5723	5.63721
1800	0.6461	0.6789	0.6472		0.2232	0.2344	0.2279		6.03268	6.03467	5.67719						1800	0.7747	0.7219	0.7389		0.2864	0.267	0.2736		5.03052	5.07665	5.11349						1800	0.6673	0.7374	0.7337		0.2426	0.2625	0.2587		5.33413	5.61187	5.6876
1845	0.6529	0.6852	0.6522		0.2246	0.236	0.229		6.09617	6.09067	5.72105						1845	0.7787	0.7291	0.7445		0.2864	0.2688	0.276		5.05649	5.12729	5.15225						1845	0.6756	0.7418	0.7407		0.2446	0.2643	0.2618		5.40048	5.64536	5.74186
1890	0.661	0.6925	0.6571		0.2267	0.2383	0.2302		6.1718	6.15556	5.76404						1890	0.781	0.7358	0.7502		0.2887	0.2719	0.2786		5.07143	5.1744	5.1917						1890	0.6832	0.7451	0.7453		0.2462	0.2646	0.2629		5.46123	5.67047	5.77752
1935	0.6677	0.6972	0.6629		0.2282	0.2391	0.2319		6.23436	6.19733	5.81491						1935	0.7841	0.742	0.7557		0.2891	0.2731	0.2796		5.09156	5.218	5.22976						1935	0.691	0.7478	0.7512		0.2479	0.2654	0.2651		5.52358	5.69102	5.82326
1980	0.6751	0.7047	0.6712		0.2308	0.2417	0.2344		6.30345	6.264	5.88772						1980	0.785	0.7463	0.7618		0.2907	0.2753	0.2807		5.0974	5.24824	5.27197						1980	0.6975	0.7499	0.7575		0.2498	0.2675	0.2673		5.57554	5.707	5.87209
2025	0.68	0.7092	0.6772		0.2321	0.243	0.2369		6.34921	6.304	5.94035						2025	0.786	0.7517	0.7655		0.2911	0.2769	0.2827		5.1039	5.28622	5.29758						2025	0.7031	0.754	0.7604		0.2508	0.2673	0.2686		5.6203	5.7382	5.89457
2070	0.6845	0.7152	0.6825		0.2338	0.2438	0.2388		6.39122	6.35733	5.98684						2070	0.7877	0.757	0.7708		0.2923	0.2785	0.2839		5.11494	5.32349	5.33426						2070	0.709	0.7543	0.7634		0.2527	0.2685	0.2683		5.66747	5.74049	5.91783
2115	0.6888	0.7186	0.6848		0.2346	0.2458	0.2403		6.43137	6.38756	6.00702						2115	0.7882	0.7616	0.7765		0.2925	0.2798	0.2857		5.11818	5.35584	5.3737						2115	0.7149	0.7575	0.7653		0.254	0.2704	0.2696		5.71463	5.76484	5.93256
2160	0.6937	0.7241	0.6889		0.2353	0.2478	0.2406		6.47712	6.43644	6.04298						2160	0.7895	0.7659	0.7819		0.294	0.2815	0.2865		5.12662	5.38608	5.41107						2160	0.7202	0.7591	0.7666		0.2569	0.2707	0.2708		5.75699	5.77702	5.94264
2205	0.6964	0.7291	0.694		0.2379	0.2484	0.2431		6.50233	6.48089	6.08772						2205	0.7905	0.77	0.7844		0.2941	0.2823	0.2885		5.13312	5.41491	5.42837						2205	0.7249	0.7604	0.765		0.2583	0.2718	0.2712		5.79456	5.78691	5.93023
2250	0.6987	0.7321	0.6986		0.2385	0.25	0.2436		6.52381	6.50756	6.12807						2250	0.7927	0.774	0.7855		0.2952	0.2841	0.2887		5.1474	5.44304	5.43599						2250	0.7269	0.763	0.7654		0.2595	0.2738	0.2719		5.81055	5.8067	5.93333
2295	0.7006	0.736	0.7036		0.2387	0.2505	0.2455		6.54155	6.54222	6.17193						2295	0.7931	0.7761	0.7859		0.2961	0.2854	0.29		5.15	5.45781	5.43875						2295	0.7302	0.7626	0.7671		0.2603	0.2734	0.2721		5.83693	5.80365	5.94651
2340	0.7018	0.7393	0.7073		0.2401	0.2519	0.247		6.55275	6.57156	6.20439						2340	0.7937	0.7794	0.7872		0.297	0.2861	0.2902		5.1539	5.48101	5.44775						2340	0.7341	0.7646	0.7689		0.2622	0.2751	0.2735		5.86811	5.81887	5.96047
2385	0.7028	0.74	0.7097		0.2406	0.2525	0.2477		6.56209	6.57778	6.22544						2385	0.7947	0.7817	0.7886		0.2979	0.287	0.2909		5.16039	5.49719	5.45744						2385	0.737	0.7676	0.7683		0.2619	0.2762	0.2738		5.89129	5.8417	5.95581
2430	0.7042	0.7434	0.7118		0.2408	0.2539	0.2489		6.57516	6.608	6.24386						2430	0.7952	0.7842	0.7881		0.2986	0.2869	0.2914		5.16364	5.51477	5.45398						2430	0.7364	0.7663	0.7678		0.2633	0.277	0.2739		5.88649	5.83181	5.95194
2475	0.7048	0.7461	0.714		0.2422	0.2538	0.2492		6.58077	6.632	6.26316						2475	0.7953	0.7858	0.7894		0.297	0.2884	0.2915		5.16429	5.52602	5.46298						2475	0.7372	0.7697	0.7675		0.263	0.2786	0.2744		5.89289	5.85769	5.94961
2520	0.7046	0.7465	0.7152		0.2429	0.2548	0.2506		6.5789	6.63556	6.27368						2520	0.7961	0.7862	0.7889		0.298	0.2894	0.2921		5.16948	5.52883	5.45952						2520	0.7374	0.7695	0.7681		0.263	0.2785	0.2747		5.89448	5.85616	5.95426
2565	0.7043	0.7472	0.7171		0.2439	0.2556	0.2507		6.5761	6.64178	6.29035						2565	0.7981	0.7891	0.7902		0.2984	0.2897	0.2922		5.18247	5.54923	5.46851						2565	0.7384	0.7706	0.768		0.2635	0.2799	0.2747		5.90248	5.86454	5.95349
2610	0.7049	0.7488	0.719		0.2445	0.2561	0.2514		6.5817	6.656	6.30702						2610	0.7975	0.7908	0.791		0.2985	0.291	0.2916		5.17857	5.56118	5.47405						2610	0.7384	0.7731	0.7677		0.2635	0.2804	0.275		5.90248	5.88356	5.95116
2655	0.7053	0.7499	0.7206		0.2454	0.2552	0.252		6.58543	6.66578	6.32105						2655	0.7985	0.7907	0.7896		0.2988	0.2916	0.2924		5.18506	5.56048	5.46436						2655	0.7361	0.772	0.7679		0.2635	0.2803	0.2755		5.88409	5.87519	5.95271
2700	0.7038	0.7489	0.7207		0.2446	0.2553	0.2512		6.57143	6.65689	6.32193						2700	0.8003	0.7906	0.79		0.2993	0.2915	0.2932		5.19675	5.55977	5.46713						2700	0.7367	0.7721	0.769		0.2633	0.2811	0.2749		5.88889	5.87595	5.96124
2745	0.7032	0.7506	0.7221		0.2443	0.2551	0.2516		6.56583	6.672	6.33421						2745	0.7986	0.791	0.7913		0.2997	0.2916	0.2939		5.18571	5.56259	5.47612						2745	0.738	0.773	0.7685		0.2645	0.2809	0.275		5.89928	5.8828	5.95736
2790	0.7026	0.7492	0.7229		0.2454	0.2557	0.2505		6.56022	6.65956	6.34123						2790	0.799	0.792	0.7921		0.2998	0.2921	0.2949		5.18831	5.56962	5.48166						2790	0.7379	0.7723	0.7686		0.2649	0.2809	0.2747		5.89848	5.87747	5.95814
2835	0.7041	0.7495	0.7222		0.2461	0.2551	0.2512		6.57423	6.66222	6.33509						2835	0.7997	0.7922	0.7955		0.2997	0.2927	0.2945		5.19286	5.57103	5.50519						2835	0.7358	0.7721	0.7688		0.2647	0.2807	0.2756		5.88169	5.87595	5.95969
2880	0.7042	0.7514	0.7235		0.2467	0.2556	0.2507		6.57516	6.67911	6.34649						2880	0.7997	0.7929	0.7937		0.2985	0.2929	0.2941		5.19286	5.57595	5.49273						2880	0.7357	0.7724	0.7705		0.2654	0.2812	0.2755		5.8809	5.87823	5.97287
2925	0.7034	0.7522	0.7262		0.2476	0.256	0.2515		6.56769	6.68622	6.37018						2925	0.7992	0.7935	0.7946		0.2995	0.2943	0.2956		5.18961	5.58017	5.49896						2925	0.7364	0.7724	0.7702		0.2671	0.2812	0.2753		5.88649	5.87823	5.97054
2970	0.7044	0.7533	0.7258		0.2481	0.2571	0.2518		6.57703	6.696	6.36667						2970	0.799	0.7927	0.7957		0.2989	0.2938	0.2962		5.18831	5.57454	5.50657						2970	0.7375	0.7729	0.7705		0.2678	0.2802	0.2751		5.89528	5.88204	5.97287
3015	0.7035	0.7521	0.724		0.2481	0.2575	0.2523		6.56863	6.68533	6.35088						3015	0.8001	0.7927	0.7966		0.2991	0.2938	0.296		5.19545	5.57454	5.5128						3015	0.7369	0.7722	0.7696		0.2684	0.2802	0.2752		5.89049	5.87671	5.96589
3060	0.7022	0.7526	0.7245		0.2478	0.2581	0.2522		6.55649	6.68978	6.35526						3060	0.8017	0.7951	0.7952		0.3006	0.2948	0.2965		5.20584	5.59142	5.50311						3060	0.7386	0.7699	0.7679		0.2693	0.2795	0.2749		5.90408	5.85921	5.95271
3105	0.7029	0.7528	0.7245		0.248	0.2584	0.2525		6.56303	6.69156	6.35526						3105	0.8013	0.7949	0.7975		0.3006	0.295	0.2967		5.20325	5.59001	5.51903						3105	0.7384	0.7701	0.7681		0.2704	0.2801	0.2758		5.90248	5.86073	5.95426
3150	0.7023	0.7525	0.7246		0.2488	0.259	0.2521		6.55742	6.68889	6.35614						3150	0.8022	0.7946	0.7965		0.3008	0.295	0.2959		5.20909	5.5879	5.51211						3150	0.7403	0.7701	0.768		0.2713	0.28	0.2751		5.91767	5.86073	5.95349
3195	0.7013	0.7522	0.7251		0.2481	0.2583	0.2524		6.54809	6.68622	6.36053						3195	0.8012	0.7945	0.7964		0.3009	0.2958	0.2962		5.2026	5.5872	5.51142						3195	0.7402	0.7694	0.768		0.2713	0.2804	0.2754		5.91687	5.8554	5.95349
3240	0.7013	0.7523	0.7258		0.2478	0.259	0.2524		6.54809	6.68711	6.36667						3240	0.802	0.7956	0.7945		0.3017	0.2966	0.2967		5.20779	5.59494	5.49827						3240	0.7405	0.7701	0.7687		0.272	0.2802	0.2761		5.91926	5.86073	5.95891
3285	0.7002	0.7525	0.7256		0.2487	0.2588	0.2526		6.53782	6.68889	6.36491						3285	0.8022	0.7952	0.7938		0.3006	0.2971	0.297		5.20909	5.59212	5.49343						3285	0.7401	0.7694	0.7688		0.2722	0.2802	0.2754		5.91607	5.8554	5.95969
3330	0.7018	0.7532	0.7259		0.2492	0.2592	0.2526		6.55275	6.69511	6.36754						3330	0.8052	0.797	0.7942		0.3011	0.2972	0.2959		5.22857	5.60478	5.49619						3330	0.739	0.7677	0.7666		0.2706	0.2797	0.2755		5.90727	5.84247	5.94264
3375	0.7001	0.752	0.726		0.2491	0.2587	0.253		6.53688	6.68444	6.36842						3375	0.8049	0.796	0.7938		0.3023	0.297	0.2966		5.22662	5.59775	5.49343						3375	0.7383	0.7692	0.7661		0.2714	0.2803	0.2749		5.90168	5.85388	5.93876
3420	0.7002	0.7508	0.7264		0.2496	0.2587	0.2542		6.53782	6.67378	6.37193						3420	0.8027	0.7969	0.7942		0.3014	0.2969	0.2963		5.21234	5.60408	5.49619						3420	0.7367	0.7672	0.7669		0.2719	0.2802	0.2755		5.88889	5.83866	5.94496
3465	0.6999	0.7505	0.729		0.2495	0.2589	0.2536		6.53501	6.67111	6.39474						3465	0.8035	0.7961	0.7935		0.301	0.2981	0.2965		5.21753	5.59845	5.49135						3465	0.7368	0.7675	0.7652		0.2715	0.2808	0.2765		5.88969	5.84094	5.93178
3510	0.7005	0.7505	0.727		0.2503	0.2602	0.2539		6.54062	6.67111	6.37719						3510	0.8029	0.7964	0.7927		0.301	0.2976	0.2958		5.21364	5.60056	5.48581						3510	0.7349	0.7677	0.7647		0.2703	0.2814	0.276		5.8745	5.84247	5.92791
3555	0.6997	0.7506	0.7246		0.2502	0.2602	0.2542		6.53315	6.672	6.35614						3555	0.8046	0.797	0.7923		0.3009	0.2979	0.2959		5.22468	5.60478	5.48304						3555	0.7334	0.7674	0.7639		0.2697	0.2805	0.2766		5.86251	5.84018	5.92171
3600	0.6995	0.7509	0.7252		0.2506	0.2601	0.2546		6.53128	6.67467	6.3614						3600	0.8012	0.7977	0.7917		0.3016	0.2983	0.2962		5.2026	5.6097	5.47889						3600	0.7323	0.7661	0.764		0.2699	0.2797	0.2762		5.85372	5.83029	5.92248
Stlbov1-ppi #1																	Stlbov1-ppi #2																	Stlbov1-ppi #3
Time (s)	490nM				600nm				490/600				delta				Time (s)	490nM				600nm				490/600				delta				Time (s)	490nM				600nm				490/600				delta
0	0.1914	0.2053	0.208		0.136	0.1439	0.1464		1.40735	1.42669	1.42077		0.794118	0.832523	0.789617		0	0.2732	0.2602	0.2613		0.1994	0.1895	0.1882		1.37011	1.37309	1.38842		0.694082	0.756201	0.744952		0	0.2371	0.2373	0.2396		0.1697	0.1674	0.1716		1.39717	1.41756	1.39627		0.710077	0.954002	0.89627
45	0.1963	0.2108	0.2089		0.1392	0.1481	0.1469		1.44338	1.46491	1.42691		(delta*100)/60				45	0.2664	0.2597	0.264		0.1927	0.1874	0.1897		1.33601	1.37045	1.40276		(delta*100)/60				45	0.244	0.2437	0.2433		0.1745	0.1725	0.1734		1.43783	1.45579	1.41783		(delta*100)/60
90	0.1971	0.2125	0.2105		0.139	0.1493	0.1486		1.44926	1.47672	1.43784		1.32353	1.38754	1.31603		90	0.2694	0.26	0.266		0.1937	0.1872	0.1896		1.35105	1.37203	1.41339		1.1568	1.26033	1.24159		90	0.2281	0.2457	0.2431		0.1625	0.1741	0.1728		1.34414	1.46774	1.41667		1.18346	1.59	1.49378
135	0.1973	0.2131	0.2116		0.1393	0.1498	0.1485		1.45074	1.48089	1.44536						135	0.2685	0.2597	0.2668		0.192	0.1864	0.1895		1.34654	1.37045	1.41764						135	0.2282	0.2467	0.2436		0.1608	0.1738	0.1728		1.34473	1.47372	1.41958
180	0.1982	0.2145	0.2118		0.1394	0.1507	0.1481		1.45735	1.49062	1.44672						180	0.2693	0.2597	0.2677		0.1921	0.1859	0.1895		1.35055	1.37045	1.42242						180	0.2289	0.2479	0.2442		0.1619	0.174	0.173		1.34885	1.48088	1.42308
225	0.1989	0.2158	0.2133		0.1387	0.1502	0.1487		1.4625	1.49965	1.45697						225	0.2713	0.2616	0.2699		0.1939	0.1858	0.1909		1.36058	1.38047	1.43411						225	0.2294	0.2506	0.2465		0.1617	0.1764	0.1741		1.3518	1.49701	1.43648
270	0.2002	0.2167	0.2144		0.1399	0.1511	0.1493		1.47206	1.50591	1.46448						270	0.2735	0.263	0.2717		0.1942	0.1874	0.1918		1.37161	1.38786	1.44368						270	0.2297	0.2534	0.2482		0.1612	0.1782	0.1749		1.35357	1.51374	1.44639
315	0.2008	0.2172	0.2159		0.1397	0.1503	0.1495		1.47647	1.50938	1.47473						315	0.2738	0.2642	0.2731		0.1933	0.1869	0.1917		1.37312	1.3942	1.45112						315	0.2317	0.2558	0.2498		0.1627	0.1798	0.1764		1.36535	1.52808	1.45571
360	0.2016	0.2189	0.2179		0.1396	0.151	0.1513		1.48235	1.5212	1.48839						360	0.276	0.2663	0.2766		0.1942	0.1875	0.194		1.38415	1.40528	1.46971						360	0.2348	0.2576	0.2515		0.1642	0.1807	0.1765		1.38362	1.53883	1.46562
405	0.2034	0.2205	0.2195		0.1411	0.1521	0.1514		1.49559	1.53231	1.49932						405	0.2773	0.2679	0.2786		0.1944	0.1883	0.1948		1.39067	1.41372	1.48034						405	0.2363	0.2599	0.2531		0.1652	0.1827	0.177		1.39246	1.55257	1.47494
450	0.2047	0.2217	0.2212		0.1414	0.153	0.1524		1.50515	1.54065	1.51093						450	0.2788	0.2687	0.2798		0.1953	0.1883	0.1957		1.39819	1.41794	1.48672						450	0.2381	0.2619	0.2536		0.1658	0.1829	0.1764		1.40306	1.56452	1.47786
495	0.2068	0.2233	0.223		0.1426	0.1532	0.1538		1.52059	1.55177	1.52322						495	0.2806	0.2696	0.2814		0.1966	0.1886	0.1957		1.40722	1.42269	1.49522						495	0.2395	0.264	0.2537		0.1669	0.1841	0.1757		1.41131	1.57706	1.47844
540	0.2079	0.2247	0.2243		0.1435	0.1538	0.1531		1.52868	1.5615	1.5321						540	0.2824	0.2706	0.2828		0.1972	0.1888	0.1964		1.41625	1.42797	1.50266						540	0.2404	0.2654	0.2538		0.1662	0.1843	0.1762		1.41662	1.58542	1.47902
585	0.2094	0.2262	0.2261		0.1435	0.1547	0.1543		1.53971	1.57192	1.5444						585	0.284	0.2711	0.2833		0.1972	0.188	0.1957		1.42427	1.43061	1.50531						585	0.2421	0.2661	0.2539		0.1671	0.1842	0.1745		1.42664	1.58961	1.4796
630	0.2104	0.2279	0.2271		0.1449	0.1552	0.1549		1.54706	1.58374	1.55123						630	0.2855	0.2727	0.2843		0.198	0.1891	0.1969		1.4318	1.43905	1.51063						630	0.2425	0.2669	0.255		0.1674	0.1843	0.1749		1.42899	1.59438	1.48601
675	0.2119	0.23	0.2289		0.1455	0.1564	0.1556		1.55809	1.59833	1.56352						675	0.2869	0.2738	0.2856		0.1979	0.1892	0.196		1.43882	1.44485	1.51753						675	0.2438	0.2678	0.2562		0.1674	0.1841	0.1751		1.43665	1.59976	1.49301
720	0.2124	0.2317	0.2301		0.1448	0.1568	0.1565		1.56176	1.61015	1.57172						720	0.2882	0.2749	0.2874		0.1986	0.1893	0.1961		1.44534	1.45066	1.5271						720	0.2454	0.2686	0.2569		0.1676	0.1843	0.1749		1.44608	1.60454	1.49709
765	0.2126	0.2322	0.2312		0.1454	0.1575	0.1572		1.56324	1.61362	1.57923						765	0.2903	0.2759	0.2895		0.1996	0.1891	0.1973		1.45587	1.45594	1.53826						765	0.247	0.2692	0.2574		0.1685	0.1845	0.1758		1.45551	1.60812	1.5
810	0.2134	0.2343	0.233		0.1443	0.1583	0.1577		1.56912	1.62821	1.59153						810	0.2924	0.2773	0.2916		0.2001	0.1893	0.1981		1.4664	1.46332	1.54942						810	0.2498	0.2704	0.2584		0.1703	0.1829	0.175		1.47201	1.61529	1.50583
855	0.2135	0.2356	0.2344		0.144	0.1584	0.1581		1.56985	1.63725	1.60109						855	0.2934	0.2786	0.2938		0.2011	0.1903	0.1992		1.47141	1.47018	1.56111						855	0.2526	0.2714	0.2604		0.1715	0.184	0.1758		1.48851	1.62127	1.51748
900	0.2147	0.2359	0.235		0.1455	0.159	0.1583		1.57868	1.63933	1.60519						900	0.2963	0.2801	0.2958		0.2019	0.1906	0.2		1.48596	1.4781	1.57173						900	0.2535	0.2728	0.2622		0.1717	0.1842	0.1757		1.49381	1.62963	1.52797
945	0.2153	0.237	0.2363		0.1456	0.1587	0.1586		1.58309	1.64698	1.61407						945	0.2982	0.2817	0.2967		0.2026	0.1904	0.1995		1.49549	1.48654	1.57651						945	0.2547	0.2738	0.264		0.1722	0.1847	0.1768		1.50088	1.6356	1.53846
990	0.2167	0.2379	0.2379		0.1456	0.1593	0.1593		1.59338	1.65323	1.625						990	0.3006	0.2839	0.2991		0.203	0.1917	0.2017		1.50752	1.49815	1.58927						990	0.2566	0.2743	0.2672		0.1728	0.1838	0.1791		1.51208	1.63859	1.55711
1035	0.2182	0.24	0.2404		0.1455	0.16	0.1606		1.60441	1.66782	1.64208						1035	0.3035	0.286	0.3016		0.2042	0.1928	0.202		1.52207	1.50923	1.60255						1035	0.2597	0.2764	0.2699		0.1743	0.1847	0.1798		1.53035	1.65114	1.57284
1080	0.2188	0.2422	0.2418		0.146	0.161	0.1613		1.60882	1.68311	1.65164						1080	0.3067	0.288	0.3039		0.2066	0.1929	0.2029		1.53811	1.51979	1.61477						1080	0.2617	0.2778	0.2726		0.1754	0.1849	0.1811		1.54213	1.6595	1.58858
1125	0.2196	0.2434	0.2433		0.1462	0.1605	0.1611		1.61471	1.69145	1.66189						1125	0.3086	0.2898	0.3067		0.2068	0.1932	0.2051		1.54764	1.52929	1.62965						1125	0.2644	0.2798	0.275		0.1764	0.1867	0.183		1.55804	1.67145	1.60256
1170	0.2206	0.245	0.2451		0.1464	0.1618	0.1624		1.62206	1.70257	1.67418						1170	0.312	0.2926	0.3086		0.2084	0.195	0.2048		1.56469	1.54406	1.63974						1170	0.2656	0.2822	0.278		0.1767	0.1876	0.1842		1.56511	1.68578	1.62005
1215	0.2214	0.247	0.2464		0.1461	0.1628	0.1626		1.62794	1.71647	1.68306						1215	0.3142	0.2945	0.311		0.2092	0.1953	0.2062		1.57573	1.55409	1.6525						1215	0.2675	0.2847	0.2808		0.1782	0.1884	0.186		1.57631	1.70072	1.63636
1260	0.222	0.2493	0.249		0.1467	0.1644	0.1644		1.63235	1.73245	1.70082						1260	0.3168	0.2972	0.3139		0.2106	0.197	0.2081		1.58877	1.56834	1.66791						1260	0.2697	0.2874	0.2837		0.1785	0.1893	0.1874		1.58928	1.71685	1.65326
1305	0.2233	0.2523	0.2506		0.1469	0.166	0.1648		1.64191	1.7533	1.71175						1305	0.3205	0.2998	0.3167		0.213	0.1989	0.2088		1.60732	1.58206	1.68278						1305	0.2722	0.2895	0.2861		0.1801	0.1907	0.1887		1.60401	1.72939	1.66725
1350	0.2249	0.2538	0.2519		0.1478	0.1665	0.1648		1.65368	1.76372	1.72063						1350	0.3238	0.302	0.319		0.214	0.1985	0.2094		1.62387	1.59367	1.69501						1350	0.274	0.2921	0.2886		0.1805	0.1914	0.19		1.61461	1.74492	1.68182
1395	0.2261	0.2557	0.2539		0.1479	0.1669	0.1653		1.6625	1.77693	1.73429						1395	0.3242	0.3041	0.322		0.2142	0.2005	0.2117		1.62588	1.60475	1.71095						1395	0.2768	0.2943	0.2914		0.1815	0.1922	0.1908		1.63111	1.75806	1.69814
1440	0.2276	0.2569	0.2561		0.1488	0.1673	0.1665		1.67353	1.78527	1.74932						1440	0.3282	0.3065	0.3246		0.2154	0.2014	0.2122		1.64594	1.61741	1.72476						1440	0.2776	0.2965	0.2941		0.1816	0.1927	0.1916		1.63583	1.77121	1.71387
1485	0.2296	0.2589	0.2584		0.1498	0.1687	0.1687		1.68824	1.79917	1.76503						1485	0.3305	0.3089	0.3275		0.2171	0.2016	0.214		1.65747	1.63008	1.74017						1485	0.2787	0.2987	0.2966		0.1819	0.1943	0.1926		1.64231	1.78435	1.72844
1530	0.2305	0.2601	0.2605		0.1492	0.1686	0.169		1.69485	1.80751	1.77937						1530	0.3346	0.3117	0.3301		0.2197	0.2034	0.2151		1.67803	1.64485	1.75399						1530	0.2805	0.3006	0.2992		0.1833	0.1952	0.195		1.65292	1.7957	1.74359
1575	0.2323	0.2622	0.2631		0.1504	0.1691	0.17		1.70809	1.8221	1.79713						1575	0.3365	0.3144	0.3328		0.219	0.2052	0.2166		1.68756	1.6591	1.76833						1575	0.2821	0.3029	0.3018		0.1837	0.196	0.1957		1.66235	1.80944	1.75874
1620	0.2332	0.2629	0.2649		0.1504	0.1696	0.1708		1.71471	1.82696	1.80943						1620	0.339	0.3173	0.3358		0.2204	0.2062	0.2171		1.7001	1.67441	1.78427						1620	0.2832	0.3058	0.3043		0.1836	0.1973	0.1967		1.66883	1.82676	1.77331
1665	0.2347	0.2647	0.2672		0.1517	0.1698	0.1714		1.72574	1.83947	1.82514						1665	0.3427	0.32	0.3377		0.2228	0.2078	0.2187		1.71866	1.68865	1.79437						1665	0.2845	0.3085	0.307		0.1844	0.1987	0.1981		1.67649	1.84289	1.78904
1710	0.2362	0.2667	0.2692		0.1515	0.1703	0.1727		1.73676	1.85337	1.8388						1710	0.3427	0.3224	0.34		0.2218	0.2082	0.2191		1.71866	1.70132	1.80659						1710	0.2874	0.3107	0.3092		0.1851	0.1995	0.1992		1.69358	1.85603	1.80186
1755	0.2377	0.2686	0.2708		0.1515	0.1723	0.1736		1.74779	1.86657	1.84973						1755	0.3465	0.3249	0.3422		0.2238	0.2094	0.22		1.73771	1.71451	1.81828						1755	0.2898	0.3135	0.3119		0.1874	0.2009	0.2002		1.70772	1.87276	1.8176
1800	0.2387	0.2706	0.2735		0.1523	0.1732	0.1752		1.75515	1.88047	1.86817						1800	0.35	0.3273	0.3443		0.2256	0.2103	0.2205		1.75527	1.72718	1.82944						1800	0.2912	0.3162	0.314		0.187	0.2025	0.2007		1.71597	1.88889	1.82984
1845	0.2396	0.2721	0.2749		0.1527	0.173	0.175		1.76176	1.8909	1.87773						1845	0.3529	0.3299	0.3472		0.2267	0.2113	0.2218		1.76981	1.7409	1.84485						1845	0.2927	0.3188	0.3169		0.1883	0.2035	0.2018		1.72481	1.90442	1.84674
1890	0.2417	0.2744	0.2774		0.154	0.1745	0.1765		1.77721	1.90688	1.89481						1890	0.3556	0.3328	0.349		0.2272	0.2126	0.2221		1.78335	1.7562	1.85441						1890	0.2937	0.3213	0.3189		0.1882	0.205	0.203		1.7307	1.91935	1.85839
1935	0.2434	0.2756	0.2786		0.1549	0.1745	0.1768		1.78971	1.91522	1.90301						1935	0.3582	0.3353	0.3514		0.2291	0.2137	0.2234		1.79639	1.76939	1.86716						1935	0.2945	0.3244	0.3218		0.1878	0.2066	0.2041		1.73542	1.93787	1.87529
1980	0.2452	0.278	0.2825		0.156	0.1761	0.1796		1.80294	1.9319	1.92964						1980	0.3611	0.3372	0.3534		0.2302	0.2145	0.2245		1.81093	1.77942	1.87779						1980	0.295	0.3274	0.3242		0.1876	0.2083	0.2061		1.73836	1.95579	1.88928
2025	0.2464	0.2803	0.2859		0.1563	0.1773	0.1815		1.81176	1.94788	1.95287						2025	0.3635	0.3396	0.3548		0.231	0.2156	0.2252		1.82297	1.79208	1.88523						2025	0.2959	0.3302	0.3263		0.188	0.2099	0.2069		1.74367	1.97252	1.90152
2070	0.2477	0.2818	0.2883		0.1564	0.178	0.1823		1.82132	1.9583	1.96926						2070	0.3663	0.3415	0.3572		0.2315	0.2169	0.2252		1.83701	1.80211	1.89798						2070	0.2985	0.3324	0.3288		0.1893	0.2106	0.2077		1.75899	1.98566	1.91608
2115	0.2493	0.2838	0.2903		0.1577	0.179	0.1832		1.83309	1.9722	1.98292						2115	0.3701	0.3442	0.3592		0.2343	0.2172	0.2266		1.85607	1.81636	1.90861						2115	0.3003	0.3355	0.3324		0.1892	0.2119	0.2091		1.76959	2.00418	1.93706
2160	0.2504	0.2865	0.2922		0.158	0.1796	0.1837		1.84118	1.99097	1.9959						2160	0.3715	0.3463	0.3604		0.2347	0.2182	0.2259		1.86309	1.82744	1.91498						2160	0.303	0.3384	0.3352		0.1916	0.2131	0.2111		1.7855	2.02151	1.95338
2205	0.2517	0.2885	0.2952		0.159	0.1812	0.186		1.85074	2.00486	2.01639						2205	0.3733	0.3486	0.3629		0.2348	0.2195	0.2282		1.87212	1.83958	1.92827						2205	0.3049	0.3409	0.3375		0.1919	0.2147	0.2123		1.7967	2.03644	1.96678
2250	0.2517	0.2901	0.2957		0.1581	0.1819	0.1862		1.85074	2.01598	2.01981						2250	0.3773	0.351	0.3654		0.2367	0.2202	0.2286		1.89218	1.85224	1.94155						2250	0.3079	0.3441	0.3399		0.1936	0.2164	0.2136		1.81438	2.05556	1.98077
2295	0.2541	0.2921	0.2997		0.1594	0.1819	0.1881		1.86838	2.02988	2.04713						2295	0.3792	0.3531	0.3679		0.2381	0.2209	0.229		1.90171	1.86332	1.95484						2295	0.3108	0.3463	0.3427		0.1946	0.2171	0.2146		1.83147	2.0687	1.99709
2340	0.2559	0.2944	0.301		0.1599	0.1833	0.1883		1.88162	2.04587	2.05601						2340	0.3825	0.3554	0.3701		0.2385	0.2218	0.2305		1.91825	1.87546	1.96652						2340	0.3115	0.3499	0.3456		0.1944	0.2187	0.2163		1.83559	2.0902	2.01399
2385	0.2561	0.2957	0.3028		0.1598	0.1844	0.1886		1.88309	2.0549	2.06831						2385	0.3843	0.3579	0.3736		0.2394	0.2232	0.2321		1.92728	1.88865	1.98512						2385	0.3101	0.3528	0.3482		0.1938	0.22	0.2175		1.82734	2.10753	2.02914
2430	0.2569	0.2981	0.3059		0.1601	0.1844	0.1905		1.88897	2.07158	2.08948						2430	0.3864	0.3607	0.3758		0.2405	0.2239	0.2332		1.93781	1.90343	1.99681						2430	0.3124	0.3541	0.3499		0.1947	0.2207	0.2184		1.8409	2.11529	2.03904
2475	0.2587	0.3	0.3081		0.1613	0.1847	0.1917		1.90221	2.08478	2.10451						2475	0.3878	0.3625	0.3767		0.2405	0.2249	0.2328		1.94483	1.91293	2.00159						2475	0.3145	0.3578	0.3534		0.1961	0.2222	0.22		1.85327	2.1374	2.05944
2520	0.2624	0.3009	0.3109		0.1635	0.1856	0.1926		1.92941	2.09104	2.12363						2520	0.3895	0.3652	0.3793		0.2411	0.2259	0.2342		1.95336	1.92718	2.01541						2520	0.3169	0.3606	0.3564		0.1969	0.2235	0.2216		1.86741	2.15412	2.07692
2565	0.2644	0.3014	0.3128		0.1647	0.1857	0.1934		1.94412	2.09451	2.13661						2565	0.391	0.3672	0.3821		0.2416	0.2276	0.2353		1.96088	1.93773	2.03029						2565	0.3177	0.3639	0.3587		0.1976	0.2258	0.2224		1.87213	2.17384	2.09033
2610	0.2665	0.3028	0.3152		0.1658	0.1861	0.1954		1.95956	2.10424	2.15301						2610	0.3922	0.3693	0.3839		0.2412	0.2278	0.2361		1.9669	1.94881	2.03985						2610	0.3192	0.3666	0.3611		0.1968	0.2269	0.2231		1.88097	2.18996	2.10431
2655	0.2678	0.3043	0.3172		0.1662	0.1868	0.1952		1.96912	2.11466	2.16667						2655	0.3928	0.3709	0.3856		0.2413	0.2285	0.2362		1.96991	1.95726	2.04888						2655	0.3201	0.3685	0.3627		0.1972	0.2277	0.2242		1.88627	2.20131	2.11364
2700	0.2687	0.3042	0.3209		0.1663	0.186	0.1972		1.97574	2.11397	2.19194						2700	0.3949	0.3736	0.3883		0.2421	0.2289	0.2376		1.98044	1.9715	2.06323						2700	0.322	0.3716	0.3663		0.1985	0.2294	0.2266		1.89747	2.21983	2.13462
2745	0.2703	0.3057	0.3222		0.1675	0.1863	0.1978		1.9875	2.12439	2.20082						2745	0.396	0.3756	0.3892		0.2431	0.2308	0.2369		1.98596	1.98206	2.06801						2745	0.3245	0.374	0.369		0.1996	0.2309	0.2267		1.9122	2.23417	2.15035
2790	0.2721	0.3065	0.3246		0.1683	0.1863	0.199		2.00074	2.12995	2.21721						2790	0.3974	0.3777	0.3898		0.2425	0.2307	0.2377		1.99298	1.99314	2.0712						2790	0.3254	0.3766	0.3707		0.1998	0.2313	0.2278		1.9175	2.2497	2.16026
2835	0.2736	0.3066	0.3263		0.1687	0.1856	0.199		2.01176	2.13065	2.22883						2835	0.3962	0.3772	0.3924		0.2405	0.2299	0.2386		1.98696	1.9905	2.08502						2835	0.3264	0.3788	0.372		0.1994	0.2318	0.2278		1.92339	2.26284	2.16783
2880	0.2748	0.3064	0.328		0.1696	0.1857	0.1998		2.02059	2.12926	2.24044						2880	0.3969	0.3801	0.3958		0.2402	0.2308	0.2397		1.99047	2.0058	2.10308						2880	0.3277	0.3813	0.3738		0.2002	0.234	0.2287		1.93105	2.27778	2.17832
2925	0.2758	0.3062	0.3276		0.1693	0.1853	0.199		2.02794	2.12787	2.2377						2925	0.3988	0.3827	0.3976		0.2411	0.233	0.2415		2	2.01953	2.11265						2925	0.3303	0.3838	0.3771		0.2011	0.2344	0.2306		1.94638	2.29271	2.19755
2970	0.2765	0.3082	0.3286		0.1693	0.1861	0.1997		2.03309	2.14177	2.24454						2970	0.4011	0.3848	0.398		0.2427	0.2332	0.2402		2.01153	2.03061	2.11477						2970	0.332	0.3875	0.3795		0.2021	0.2365	0.2315		1.95639	2.31481	2.21154
3015	0.278	0.3094	0.3306		0.17	0.1864	0.201		2.04412	2.1501	2.2582						3015	0.4027	0.387	0.399		0.2423	0.2339	0.2402		2.01956	2.04222	2.12009						3015	0.3332	0.3893	0.3804		0.2025	0.237	0.2311		1.96346	2.32557	2.21678
3060	0.2804	0.3104	0.3292		0.1714	0.1872	0.1991		2.06176	2.15705	2.24863						3060	0.4032	0.3883	0.4015		0.243	0.235	0.2416		2.02207	2.04908	2.13337						3060	0.3336	0.3907	0.3815		0.202	0.2376	0.231		1.96582	2.33393	2.22319
3105	0.2828	0.3114	0.3288		0.1728	0.1878	0.1978		2.07941	2.164	2.2459						3105	0.4064	0.3919	0.4034		0.2446	0.2354	0.2419		2.03811	2.06807	2.14346						3105	0.3354	0.3918	0.383		0.2029	0.2384	0.2319		1.97643	2.3405	2.23193
3150	0.2839	0.3115	0.328		0.1731	0.1872	0.1975		2.0875	2.1647	2.24044						3150	0.4079	0.3933	0.4043		0.2447	0.2369	0.2416		2.04564	2.07546	2.14825						3150	0.338	0.3932	0.3852		0.2041	0.2384	0.2325		1.99175	2.34886	2.24476
3195	0.2858	0.3123	0.3277		0.1733	0.187	0.1963		2.10147	2.17026	2.23839						3195	0.4078	0.395	0.4052		0.2439	0.2372	0.2423		2.04514	2.08443	2.15303						3195	0.3405	0.3956	0.386		0.2054	0.2393	0.2337		2.00648	2.3632	2.24942
3240	0.2871	0.3133	0.3273		0.1749	0.1878	0.1952		2.11103	2.17721	2.23566						3240	0.4084	0.3961	0.4062		0.244	0.2377	0.2423		2.04814	2.09024	2.15834						3240	0.3433	0.3962	0.3874		0.2072	0.2396	0.234		2.02298	2.36679	2.25758
3285	0.289	0.3144	0.3243		0.1752	0.1883	0.193		2.125	2.18485	2.21516						3285	0.409	0.3976	0.4039		0.2444	0.2383	0.2412		2.05115	2.09815	2.14612						3285	0.3452	0.3971	0.3884		0.2079	0.2393	0.234		2.03418	2.37216	2.2634
3330	0.291	0.3158	0.3205		0.1768	0.1891	0.1901		2.13971	2.19458	2.18921						3330	0.4088	0.398	0.4061		0.2442	0.238	0.2427		2.05015	2.10026	2.15781						3330	0.3466	0.3981	0.39		0.208	0.2394	0.2346		2.04243	2.37814	2.27273
3375	0.2926	0.3165	0.3195		0.1766	0.1895	0.1904		2.15147	2.19944	2.18238						3375	0.4087	0.3983	0.4069		0.2432	0.2376	0.2416		2.04965	2.10185	2.16206						3375	0.3482	0.3979	0.3914		0.2084	0.2383	0.2343		2.05186	2.37694	2.28089
3420	0.2938	0.3177	0.3188		0.1769	0.1899	0.1892		2.16029	2.20778	2.1776						3420	0.4084	0.4002	0.4098		0.2432	0.2381	0.2436		2.04814	2.11187	2.17747						3420	0.35	0.3989	0.3915		0.2099	0.2394	0.2348		2.06246	2.38292	2.28147
3465	0.2964	0.3193	0.3162		0.1787	0.1895	0.1868		2.17941	2.2189	2.15984						3465	0.4093	0.4029	0.4083		0.2431	0.2388	0.2419		2.05266	2.12612	2.1695						3465	0.3535	0.3983	0.3924		0.2118	0.2382	0.2342		2.08309	2.37933	2.28671
3510	0.298	0.3209	0.3168		0.1793	0.1905	0.1876		2.19118	2.23002	2.16393						3510	0.4095	0.4037	0.4063		0.2416	0.2396	0.241		2.05366	2.13034	2.15887						3510	0.355	0.3978	0.392		0.2119	0.2375	0.2338		2.09193	2.37634	2.28438
3555	0.2988	0.3227	0.3201		0.1797	0.192	0.1897		2.19706	2.24253	2.18648						3555	0.4117	0.4047	0.404		0.2433	0.2402	0.2391		2.06469	2.13562	2.14665						3555	0.356	0.3974	0.3926		0.2126	0.2361	0.234		2.09782	2.37395	2.28788
3600	0.2994	0.3251	0.3236		0.1793	0.1928	0.1917		2.20147	2.25921	2.21038						3600	0.4116	0.4035	0.4015		0.2436	0.239	0.2372		2.06419	2.12929	2.13337						3600	0.3576	0.397	0.3934		0.2123	0.2361	0.2341		2.10725	2.37157	2.29254
deltStlbov1-ppi #1																	deltStlbov1-ppi #2																	deltStlbov1-ppi #3
Time (s)	490nM				600nm				490/600				delta				Time (s)	490nM				600nm				490/600				delta				Time (s)	490nM				600nm				490/600				delta
0	0.2021	0.2132	0.2159		0.1377	0.1434	0.1462		1.46768	1.48675	1.47674		3.97894	4.11297	3.88577		0	0.2739	0.2543	0.2733		0.1929	0.1796	0.1946		1.41991	1.41592	1.40442		2.97356	3.07405	2.91007		0	0.2502	0.2504	0.2613		0.1764	0.1723	0.1836		1.41837	1.45328	1.4232		3.10544	3.2989	2.95153
45	0.2194	0.2324	0.2294		0.1438	0.1493	0.1481		1.59332	1.62064	1.56908		(delta*100)/44.25				45	0.2908	0.2695	0.2869		0.1958	0.1825	0.1948		1.50752	1.50056	1.47431		(delta*100)/37.5				45	0.265	0.2722	0.2775		0.1782	0.1789	0.1869		1.50227	1.5798	1.51144		(delta*100)/39
90	0.2332	0.2475	0.244		0.1455	0.1519	0.1511		1.69354	1.72594	1.66895		8.99195	9.29485	8.78141		90	0.3072	0.2833	0.3013		0.1981	0.1853	0.1963		1.59253	1.57739	1.5483		7.9295	8.19748	7.76019		90	0.2793	0.2919	0.2916		0.18	0.1838	0.1877		1.58333	1.69414	1.58824		7.96267	8.45871	7.56801
135	0.2462	0.2615	0.2576		0.1479	0.1546	0.1544		1.78794	1.82357	1.76197						135	0.3224	0.2959	0.3152		0.2005	0.1866	0.1986		1.67133	1.64755	1.61973						135	0.2953	0.309	0.3056		0.1835	0.1877	0.1899		1.67404	1.79338	1.66449
180	0.259	0.2741	0.2691		0.151	0.1573	0.1561		1.8809	1.91144	1.84063						180	0.3386	0.3101	0.3315		0.2032	0.1885	0.2017		1.75531	1.72661	1.70349						180	0.3101	0.325	0.3203		0.1868	0.1905	0.1922		1.75794	1.88624	1.74455
225	0.2699	0.2867	0.2817		0.1531	0.159	0.1589		1.96006	1.9993	1.92681						225	0.3544	0.3244	0.3473		0.2066	0.1923	0.2058		1.83722	1.80624	1.78469						225	0.3281	0.3425	0.3356		0.1905	0.1942	0.1962		1.85998	1.98781	1.82789
270	0.2807	0.2992	0.2939		0.1554	0.1624	0.1615		2.03849	2.08647	2.01026						270	0.3712	0.3402	0.3626		0.2113	0.1973	0.2088		1.92431	1.89421	1.86331						270	0.3456	0.3607	0.3517		0.1948	0.2	0.2001		1.95918	2.09344	1.91558
315	0.2909	0.3121	0.3056		0.1572	0.165	0.1633		2.11256	2.17643	2.09029						315	0.3868	0.3543	0.3784		0.2135	0.1988	0.2125		2.00518	1.97272	1.9445						315	0.3617	0.3785	0.3674		0.1995	0.2042	0.2037		2.05045	2.19675	2.00109
360	0.3026	0.3256	0.3184		0.16	0.1688	0.1669		2.19753	2.27057	2.17784						360	0.4038	0.3694	0.395		0.2181	0.203	0.216		2.09331	2.05679	2.0298						360	0.3784	0.3959	0.3847		0.2038	0.209	0.2073		2.14512	2.29774	2.09532
405	0.3145	0.3399	0.3313		0.1632	0.1724	0.1696		2.28395	2.37029	2.26607						405	0.4205	0.3831	0.4122		0.2214	0.2064	0.2217		2.17989	2.13307	2.11819						405	0.3969	0.415	0.4012		0.2084	0.2142	0.2117		2.25	2.40859	2.18519
450	0.3251	0.353	0.3448		0.1661	0.1759	0.1728		2.36093	2.46165	2.35841						450	0.4353	0.397	0.4287		0.2248	0.2092	0.2247		2.25661	2.21047	2.20298						450	0.4116	0.4329	0.419		0.2116	0.2188	0.2163		2.33333	2.51248	2.28214
495	0.3363	0.3671	0.3579		0.1681	0.1791	0.177		2.44227	2.55997	2.44802						495	0.4508	0.4104	0.4455		0.2287	0.2121	0.2286		2.33696	2.28508	2.28931						495	0.4274	0.4515	0.437		0.2156	0.2228	0.2207		2.4229	2.62043	2.38017
540	0.3477	0.3806	0.3708		0.1716	0.1823	0.1798		2.52505	2.65411	2.53625						540	0.4656	0.422	0.463		0.2317	0.2143	0.234		2.41369	2.34967	2.37924						540	0.4428	0.4704	0.4538		0.2184	0.228	0.2252		2.5102	2.73012	2.47168
585	0.359	0.3943	0.3851		0.1734	0.1864	0.1841		2.60712	2.74965	2.63406						585	0.4789	0.4337	0.4785		0.2338	0.2166	0.2376		2.48263	2.41481	2.45889						585	0.4585	0.4885	0.4698		0.2223	0.2324	0.2279		2.59921	2.83517	2.55882
630	0.3704	0.409	0.3983		0.1764	0.1902	0.1871		2.68991	2.85216	2.72435						630	0.4949	0.4468	0.4938		0.2378	0.2195	0.2414		2.56558	2.48775	2.53751						630	0.4739	0.5063	0.4864		0.2269	0.2368	0.2325		2.68651	2.93848	2.64924
675	0.382	0.424	0.4126		0.179	0.1938	0.1906		2.77415	2.95676	2.82216						675	0.5106	0.4605	0.509		0.2416	0.2215	0.2433		2.64697	2.56403	2.61562						675	0.4896	0.5239	0.5019		0.2297	0.2404	0.2359		2.77551	3.04063	2.73366
720	0.3948	0.4396	0.4259		0.1824	0.1976	0.1943		2.8671	3.06555	2.91313						720	0.5247	0.4731	0.5232		0.2452	0.2255	0.2469		2.72006	2.63419	2.68859						720	0.504	0.5407	0.5144		0.2334	0.2445	0.2388		2.85714	3.13813	2.80174
765	0.4078	0.454	0.4392		0.1854	0.2012	0.1975		2.96151	3.16597	3.0041						765	0.5395	0.486	0.5388		0.2483	0.2291	0.2512		2.79679	2.70601	2.76876						765	0.5177	0.5584	0.5323		0.2366	0.2495	0.2424		2.93481	3.24086	2.89924
810	0.4224	0.4693	0.4533		0.19	0.2052	0.201		3.06754	3.27266	3.10055						810	0.5548	0.5001	0.5549		0.2522	0.231	0.2551		2.8761	2.78452	2.85149						810	0.5327	0.5754	0.5448		0.2403	0.2528	0.2456		3.01984	3.33952	2.96732
855	0.436	0.4838	0.4672		0.1932	0.209	0.2048		3.1663	3.37378	3.19562						855	0.5688	0.5131	0.5677		0.2551	0.235	0.2578		2.94868	2.8569	2.91727						855	0.5458	0.5906	0.5594		0.2439	0.2559	0.2489		3.0941	3.42774	3.04684
900	0.4511	0.4985	0.4799		0.1971	0.2129	0.2079		3.27596	3.47629	3.28249						900	0.5857	0.5268	0.5823		0.2601	0.2387	0.2622		3.03629	2.93318	2.99229						900	0.5574	0.6058	0.5724		0.2467	0.2596	0.2525		3.15986	3.51596	3.11765
945	0.4653	0.5128	0.4936		0.2013	0.2161	0.2112		3.37908	3.57601	3.3762						945	0.6005	0.5393	0.5958		0.2643	0.2415	0.265		3.11301	3.00278	3.06166						945	0.5676	0.6222	0.5863		0.2495	0.2642	0.2557		3.21769	3.61114	3.19336
990	0.4781	0.5259	0.5071		0.2051	0.2187	0.2145		3.47204	3.66736	3.46854						990	0.6152	0.5521	0.6088		0.2673	0.2452	0.2684		3.18922	3.07405	3.12847						990	0.5791	0.6369	0.6003		0.2528	0.2678	0.2586		3.28288	3.69646	3.26961
1035	0.4913	0.5416	0.5213		0.2081	0.2226	0.2182		3.5679	3.77685	3.56566						1035	0.6282	0.5646	0.6208		0.2701	0.2484	0.2713		3.25661	3.14365	3.19013						1035	0.5916	0.6535	0.6129		0.2549	0.2717	0.2622		3.35374	3.7928	3.33824
1080	0.5027	0.5557	0.5333		0.2107	0.2264	0.2211		3.65069	3.87517	3.64774						1080	0.6419	0.576	0.6333		0.2744	0.2508	0.2741		3.32763	3.20713	3.25437						1080	0.6043	0.6649	0.6223		0.2588	0.2731	0.2645		3.42574	3.85897	3.38943
1125	0.5137	0.5693	0.5439		0.213	0.2299	0.2232		3.73057	3.97001	3.72025						1125	0.6534	0.5886	0.6452		0.277	0.2542	0.2769		3.38725	3.27728	3.31552						1125	0.6148	0.6775	0.6335		0.2618	0.2761	0.2667		3.48526	3.9321	3.45044
1170	0.5256	0.5812	0.555		0.2152	0.2313	0.2258		3.81699	4.053	3.79617						1170	0.6678	0.6028	0.659		0.2812	0.2582	0.2808		3.4619	3.35635	3.38643						1170	0.6252	0.6898	0.6452		0.2644	0.2801	0.2691		3.54422	4.00348	3.51416
1215	0.5344	0.5957	0.5648		0.2172	0.2366	0.2278		3.8809	4.15411	3.8632						1215	0.6801	0.6139	0.6702		0.2844	0.262	0.284		3.52566	3.41815	3.44399						1215	0.6368	0.701	0.6567		0.2683	0.2828	0.2722		3.60998	4.06849	3.5768
1260	0.5428	0.608	0.5797		0.2195	0.2399	0.2328		3.9419	4.23989	3.96512						1260	0.6915	0.6257	0.6819		0.2879	0.2649	0.2879		3.58476	3.48385	3.50411						1260	0.6471	0.7139	0.6696		0.2715	0.2858	0.2767		3.66837	4.14335	3.64706
1305	0.552	0.6222	0.5898		0.2206	0.2426	0.2355		4.00871	4.33891	4.0342						1305	0.7041	0.6382	0.6935		0.2918	0.2692	0.2909		3.65008	3.55345	3.56372						1305	0.6571	0.7217	0.676		0.2733	0.2872	0.2769		3.72506	4.18862	3.68192
1350	0.5589	0.6313	0.6001		0.222	0.2451	0.2373		4.05882	4.40237	4.10465						1350	0.7166	0.6493	0.7034		0.2951	0.2718	0.2935		3.71488	3.61526	3.61459						1350	0.6663	0.731	0.683		0.2761	0.2905	0.2785		3.77721	4.2426	3.72004
1395	0.5667	0.6435	0.6112		0.2235	0.2478	0.2408		4.11547	4.48745	4.18057						1395	0.7252	0.6582	0.7137		0.2977	0.2736	0.297		3.75946	3.66481	3.66752						1395	0.6765	0.74	0.6927		0.2785	0.2919	0.2818		3.83503	4.29483	3.77288
1440	0.5734	0.6533	0.6217		0.2244	0.2504	0.2445		4.16412	4.55579	4.25239						1440	0.7368	0.6696	0.7243		0.3007	0.2776	0.2992		3.8196	3.72829	3.72199						1440	0.6865	0.7465	0.7019		0.2816	0.2934	0.283		3.89172	4.33256	3.82298
1485	0.5839	0.664	0.6352		0.228	0.2531	0.248		4.24038	4.6304	4.34473						1485	0.7455	0.6797	0.7339		0.3026	0.2797	0.3017		3.8647	3.78452	3.77133						1485	0.6946	0.756	0.711		0.2843	0.2963	0.2851		3.93764	4.3877	3.87255
1530	0.5932	0.6752	0.6453		0.2301	0.256	0.25		4.30792	4.70851	4.41382						1530	0.756	0.6907	0.7437		0.3057	0.2828	0.3048		3.91913	3.84577	3.82169						1530	0.7034	0.7608	0.7176		0.2862	0.2962	0.2875		3.98753	4.41555	3.9085
1575	0.6009	0.6877	0.6553		0.232	0.2599	0.2531		4.36383	4.79568	4.48222						1575	0.7637	0.6993	0.7515		0.3084	0.285	0.3062		3.95905	3.89365	3.86177						1575	0.7138	0.7659	0.7255		0.2896	0.2971	0.2892		4.04649	4.44515	3.95153
1620	0.6063	0.6942	0.6633		0.2328	0.2607	0.2554		4.40305	4.841	4.53694						1620	0.7739	0.7091	0.7597		0.3113	0.2887	0.3094		4.01192	3.94822	3.90391						1620	0.7228	0.7724	0.7319		0.2927	0.2987	0.2918		4.09751	4.48288	3.98638
1665	0.6156	0.7001	0.6711		0.2353	0.2621	0.2566		4.47059	4.88215	4.59029						1665	0.7821	0.7186	0.7694		0.3143	0.2911	0.3109		4.05443	4.00111	3.95375						1665	0.7307	0.7789	0.7399		0.295	0.3003	0.2943		4.14229	4.5206	4.02996
1710	0.6243	0.7126	0.6802		0.237	0.266	0.2591		4.53377	4.96932	4.65253						1710	0.7885	0.7246	0.7759		0.3158	0.2925	0.3127		4.08761	4.03452	3.98715						1710	0.739	0.7851	0.7492		0.2981	0.302	0.2977		4.18934	4.55659	4.08061
1755	0.6336	0.7217	0.6874		0.2402	0.2686	0.2621		4.60131	5.03278	4.70178						1755	0.7974	0.7338	0.7836		0.3188	0.2952	0.3154		4.13375	4.08575	4.02672						1755	0.7471	0.7881	0.7575		0.3008	0.3034	0.2992		4.23526	4.574	4.12582
1800	0.6399	0.7287	0.6963		0.2413	0.2704	0.2642		4.64706	5.08159	4.76265						1800	0.8035	0.7417	0.7929		0.3215	0.2965	0.3169		4.16537	4.12973	4.07451						1800	0.7534	0.793	0.7636		0.3032	0.3041	0.3012		4.27098	4.60244	4.15904
1845	0.6467	0.7346	0.7027		0.2432	0.2716	0.2665		4.69644	5.12273	4.80643						1845	0.8104	0.7496	0.799		0.3227	0.2996	0.3189		4.20114	4.17372	4.10586						1845	0.7602	0.7981	0.7699		0.3038	0.3049	0.3031		4.30952	4.63204	4.19336
1890	0.6555	0.7396	0.7091		0.2453	0.273	0.2683		4.76035	5.1576	4.85021						1890	0.8161	0.758	0.8067		0.3257	0.3023	0.3219		4.23069	4.22049	4.14543						1890	0.7658	0.8024	0.7742		0.3061	0.3064	0.3043		4.34127	4.65699	4.21678
1935	0.663	0.7436	0.7154		0.2479	0.2736	0.2699		4.81481	5.1855	4.8933						1935	0.8222	0.7653	0.8124		0.328	0.3037	0.3234		4.26231	4.26114	4.17472						1935	0.7707	0.8051	0.7798		0.3072	0.307	0.306		4.36905	4.67266	4.24728
1980	0.6721	0.7525	0.7251		0.2509	0.2756	0.2734		4.8809	5.24756	4.95964						1980	0.8269	0.7705	0.8191		0.3298	0.3061	0.3253		4.28668	4.29009	4.20915						1980	0.7753	0.8087	0.7859		0.3085	0.3096	0.3087		4.39512	4.69356	4.2805
2025	0.6798	0.7584	0.7322		0.253	0.2773	0.2757		4.93682	5.2887	5.00821						2025	0.8312	0.7774	0.8238		0.3303	0.3076	0.3275		4.30897	4.32851	4.2333						2025	0.7805	0.8129	0.7897		0.311	0.3113	0.3093		4.4246	4.71793	4.3012
2070	0.6873	0.7625	0.738		0.2554	0.2786	0.2769		4.99129	5.31729	5.04788						2070	0.835	0.7841	0.8284		0.3318	0.3092	0.3273		4.32867	4.36581	4.25694						2070	0.7845	0.8135	0.7939		0.3127	0.3118	0.3106		4.44728	4.72142	4.32407
2115	0.6937	0.7672	0.7406		0.2571	0.2802	0.2784		5.03776	5.35007	5.06566						2115	0.8388	0.7905	0.8335		0.3336	0.3104	0.3296		4.34837	4.40145	4.28314						2115	0.7877	0.8151	0.7954		0.3134	0.3125	0.3119		4.46542	4.7307	4.33224
2160	0.7007	0.7739	0.7454		0.2585	0.2823	0.2794		5.0886	5.39679	5.0985						2160	0.842	0.7958	0.8377		0.3352	0.3132	0.3305		4.36496	4.43096	4.30473						2160	0.791	0.8165	0.798		0.3155	0.314	0.3135		4.48413	4.73883	4.34641
2205	0.7067	0.779	0.752		0.2609	0.2845	0.282		5.13217	5.43236	5.14364						2205	0.8447	0.8007	0.8394		0.336	0.3144	0.3306		4.37895	4.45824	4.31346						2205	0.794	0.8175	0.7974		0.3174	0.3145	0.3134		4.50113	4.74463	4.34314
2250	0.7128	0.7826	0.7561		0.2628	0.2853	0.2825		5.17647	5.45746	5.17168						2250	0.8475	0.8064	0.8396		0.3367	0.3157	0.3313		4.39347	4.48998	4.31449						2250	0.7943	0.8191	0.7989		0.3184	0.3145	0.3138		4.50283	4.75392	4.35131
2295	0.7186	0.7853	0.7634		0.2636	0.2855	0.2857		5.21859	5.47629	5.22161						2295	0.8489	0.8109	0.8395		0.3372	0.3182	0.3322		4.40073	4.51503	4.31398						2295	0.7961	0.8179	0.801		0.3197	0.3145	0.3146		4.51304	4.74695	4.36275
2340	0.7236	0.789	0.7679		0.2659	0.2867	0.2867		5.2549	5.50209	5.25239						2340	0.8496	0.8153	0.8404		0.3388	0.3194	0.3325		4.40435	4.53953	4.3186						2340	0.798	0.8188	0.8032		0.32	0.3158	0.3155		4.52381	4.75218	4.37473
2385	0.729	0.7901	0.7713		0.2671	0.2867	0.2877		5.29412	5.50976	5.27565						2385	0.8506	0.8187	0.8406		0.3389	0.3211	0.3327		4.40954	4.55846	4.31963						2385	0.8004	0.821	0.805		0.3207	0.3149	0.3172		4.53741	4.76494	4.38453
2430	0.7342	0.7933	0.775		0.2684	0.2868	0.2891		5.33188	5.53208	5.30096						2430	0.8503	0.8232	0.8412		0.3392	0.3223	0.3329		4.40798	4.58352	4.32271						2430	0.7998	0.8196	0.8047		0.3217	0.3163	0.318		4.53401	4.75682	4.3829
2475	0.7379	0.796	0.7778		0.269	0.2876	0.2899		5.35875	5.55091	5.32011						2475	0.8515	0.8256	0.8417		0.3408	0.3226	0.3328		4.4142	4.59688	4.32528						2475	0.8014	0.8215	0.8048		0.3233	0.3165	0.3184		4.54308	4.76785	4.38344
2520	0.7413	0.7972	0.7796		0.2697	0.2875	0.2914		5.38344	5.55927	5.33242						2520	0.8523	0.828	0.8414		0.3408	0.324	0.333		4.41835	4.61024	4.32374						2520	0.8025	0.8199	0.8047		0.3235	0.3161	0.3178		4.54932	4.75856	4.3829
2565	0.7435	0.7982	0.7814		0.2712	0.2878	0.2914		5.39942	5.56625	5.34473						2565	0.854	0.8315	0.8434		0.3413	0.325	0.3335		4.42716	4.62973	4.33402						2565	0.8033	0.8188	0.8053		0.324	0.3152	0.3184		4.55385	4.75218	4.38617
2610	0.7473	0.7981	0.7834		0.2729	0.2879	0.2917		5.42702	5.56555	5.35841						2610	0.8526	0.8335	0.8438		0.3421	0.3261	0.334		4.41991	4.64087	4.33607						2610	0.804	0.8195	0.8044		0.3242	0.3148	0.3175		4.55782	4.75624	4.38126
2655	0.75	0.803	0.784		0.2739	0.2897	0.2919		5.44662	5.59972	5.36252						2655	0.8543	0.8346	0.8427		0.342	0.3269	0.3343		4.42872	4.64699	4.33042						2655	0.804	0.816	0.8038		0.3251	0.3127	0.3169		4.55782	4.73593	4.378
2700	0.7494	0.8029	0.7843		0.2732	0.2902	0.291		5.44227	5.59902	5.36457						2700	0.8547	0.8356	0.8435		0.3433	0.3268	0.3341		4.43079	4.65256	4.33453						2700	0.805	0.8163	0.8052		0.3261	0.3141	0.3173		4.56349	4.73767	4.38562
2745	0.7496	0.8053	0.7871		0.2729	0.2902	0.2915		5.44372	5.61576	5.38372						2745	0.8531	0.836	0.8441		0.3431	0.3271	0.3346		4.4225	4.65479	4.33762						2745	0.8063	0.8168	0.8046		0.3261	0.3146	0.3169		4.57086	4.74057	4.38235
2790	0.7493	0.804	0.7883		0.2728	0.2893	0.2912		5.44154	5.60669	5.39193						2790	0.854	0.8367	0.8444		0.3426	0.327	0.3332		4.42716	4.65869	4.33916						2790	0.8068	0.8149	0.8046		0.3264	0.3133	0.3171		4.5737	4.72954	4.38235
2835	0.751	0.8044	0.7884		0.2745	0.2893	0.2915		5.45389	5.60948	5.39261						2835	0.8552	0.8359	0.8438		0.3433	0.3275	0.3319		4.43339	4.65423	4.33607						2835	0.8056	0.8134	0.8031		0.3272	0.3127	0.3155		4.56689	4.72084	4.37418
2880	0.7512	0.8043	0.7899		0.2747	0.2884	0.2913		5.45534	5.60879	5.40287						2880	0.8565	0.8378	0.8417		0.3442	0.3295	0.3324		4.44012	4.66481	4.32528						2880	0.8074	0.8134	0.8023		0.3287	0.3145	0.3142		4.5771	4.72084	4.36983
2925	0.7515	0.8031	0.7919		0.2755	0.2878	0.2915		5.45752	5.60042	5.41655						2925	0.8564	0.8387	0.8423		0.3453	0.3295	0.3326		4.43961	4.66982	4.32837						2925	0.8084	0.814	0.8016		0.33	0.3144	0.3136		4.58277	4.72432	4.36601
2970	0.7525	0.8002	0.793		0.2764	0.2862	0.2924		5.46478	5.5802	5.42408						2970	0.8569	0.8379	0.8436		0.3459	0.3297	0.3337		4.4422	4.66537	4.33505						2970	0.8082	0.8141	0.801		0.3287	0.3138	0.3131		4.58163	4.7249	4.36275
3015	0.7524	0.7975	0.7924		0.2773	0.2859	0.2936		5.46405	5.56137	5.41997						3015	0.8583	0.838	0.8445		0.3462	0.3292	0.3334		4.44946	4.66592	4.33967						3015	0.8078	0.8125	0.7987		0.3295	0.3135	0.3121		4.57937	4.71561	4.35022
3060	0.7512	0.7968	0.7919		0.2772	0.2855	0.2938		5.45534	5.55649	5.41655						3060	0.8588	0.8393	0.8426		0.3471	0.3306	0.3337		4.45205	4.67316	4.32991						3060	0.8088	0.81	0.7953		0.3305	0.3128	0.3102		4.58503	4.7011	4.3317
3105	0.7523	0.7961	0.7923		0.2784	0.2865	0.2952		5.46333	5.5516	5.41929						3105	0.8587	0.8393	0.8445		0.3467	0.3309	0.3351		4.45153	4.67316	4.33967						3105	0.8082	0.8087	0.7938		0.3315	0.3131	0.3094		4.58163	4.69356	4.32353
3150	0.7518	0.7949	0.7927		0.2787	0.2861	0.2944		5.45969	5.54324	5.42202						3150	0.8595	0.839	0.8431		0.3473	0.331	0.3345		4.45568	4.67149	4.33248						3150	0.8103	0.8091	0.7933		0.3315	0.3135	0.3085		4.59354	4.69588	4.32081
3195	0.7517	0.796	0.7934		0.2789	0.2879	0.2946		5.45897	5.55091	5.42681						3195	0.8596	0.8388	0.8425		0.3483	0.3319	0.3341		4.45619	4.67038	4.32939						3195	0.81	0.8078	0.7928		0.3326	0.3135	0.3087		4.59184	4.68833	4.31808
3240	0.7528	0.7945	0.7931		0.2802	0.2872	0.2933		5.46696	5.54045	5.42476						3240	0.8604	0.8394	0.8403		0.3474	0.3325	0.3342		4.46034	4.67372	4.31809						3240	0.8092	0.8077	0.7938		0.3322	0.3127	0.3094		4.5873	4.68775	4.32353
3285	0.7519	0.7948	0.7915		0.2798	0.2884	0.2922		5.46042	5.54254	5.41382						3285	0.8601	0.8392	0.8402		0.3475	0.3323	0.3336		4.45879	4.67261	4.31757						3285	0.8093	0.8062	0.7937		0.3327	0.3112	0.3088		4.58787	4.67905	4.32298
3330	0.7518	0.7936	0.7908		0.2801	0.2875	0.2905		5.45969	5.53417	5.40903						3330	0.8622	0.8399	0.8401		0.3481	0.332	0.3358		4.46967	4.6765	4.31706						3330	0.81	0.8053	0.7923		0.3328	0.312	0.3103		4.59184	4.67382	4.31536
3375	0.7508	0.7913	0.7899		0.2808	0.2856	0.2886		5.45243	5.51813	5.40287						3375	0.861	0.8396	0.8383		0.3474	0.3324	0.3345		4.46345	4.67483	4.30781						3375	0.8105	0.8061	0.7929		0.3339	0.3119	0.3105		4.59467	4.67847	4.31863
3420	0.7511	0.789	0.7894		0.2809	0.2847	0.288		5.45461	5.50209	5.39945						3420	0.8597	0.8403	0.839		0.3476	0.3338	0.3351		4.45671	4.67873	4.31141						3420	0.8085	0.8037	0.7927		0.3326	0.3118	0.3115		4.58333	4.66454	4.31754
3465	0.7497	0.7885	0.7916		0.2805	0.2849	0.2881		5.44444	5.49861	5.4145						3465	0.8604	0.8406	0.8386		0.3472	0.3334	0.3358		4.46034	4.6804	4.30935						3465	0.807	0.8037	0.7926		0.331	0.3118	0.3125		4.57483	4.66454	4.31699
3510	0.7496	0.7903	0.7905		0.2803	0.2861	0.2887		5.44372	5.51116	5.40698						3510	0.86	0.8411	0.8389		0.3477	0.3338	0.3372		4.45827	4.68318	4.31089						3510	0.8061	0.8031	0.7953		0.3314	0.3116	0.3148		4.56973	4.66106	4.3317
3555	0.7497	0.7918	0.79		0.2816	0.2885	0.2898		5.44444	5.52162	5.40356						3555	0.8623	0.8402	0.8409		0.3481	0.3335	0.3384		4.47019	4.67817	4.32117						3555	0.8067	0.803	0.7971		0.332	0.3124	0.3172		4.57313	4.66048	4.3415
3600	0.7498	0.7921	0.7935		0.2811	0.2887	0.2912		5.44517	5.52371	5.4275						3600	0.8605	0.84	0.84		0.3486	0.3336	0.3391		4.46086	4.67706	4.31655						3600	0.8083	0.8055	0.799		0.3336	0.3141	0.3187		4.5822	4.67499	4.35185
Stl1-deltaOri-ppi #1																	Stl1-deltaOri-ppi #2																	Stl1-deltaOri-ppi #3
Time (s)	490nM				600nm				490/600				delta				Time (s)	490nM				600nm				490/600				delta				Time (s)	490nM				600nm				490/600				delta
0	0.1825	0.19	0.1882		0.1283	0.1316	0.1312		1.42245	1.44377	1.43445		0.609509	0.609422	0.550305		0	0.2483	0.2391	0.2478		0.1785	0.1721	0.1792		1.39104	1.38931	1.38281		0.529972	0.664149	0.548549		0	0.2178	0.2263	0.2279		0.156	0.1595	0.162		1.39615	1.41881	1.40679		0.682692	0.613166	0.595679
45	0.1836	0.1933	0.1904		0.1293	0.1349	0.1336		1.43102	1.46884	1.45122		(delta*100)/60				45	0.2469	0.2414	0.249		0.1764	0.1739	0.1805		1.38319	1.40267	1.38951		(delta*100)/60				45	0.2217	0.2273	0.2259		0.1598	0.1594	0.1602		1.42115	1.42508	1.39444		(delta*100)/60
90	0.1828	0.194	0.1913		0.1283	0.1355	0.1338		1.42479	1.47416	1.45808		1.01585	1.0157	0.917175		90	0.2471	0.2417	0.2488		0.1768	0.1736	0.1797		1.38431	1.40442	1.38839		0.883287	1.10691	0.914249		90	0.2221	0.2282	0.2269		0.1595	0.1594	0.1609		1.42372	1.43072	1.40062		1.13782	1.02194	0.992798
135	0.1825	0.1946	0.1919		0.1271	0.1346	0.1349		1.42245	1.47872	1.46265						135	0.2477	0.2424	0.2492		0.1766	0.1736	0.1794		1.38768	1.40848	1.39062						135	0.2235	0.2288	0.2278		0.1593	0.1601	0.1609		1.43269	1.43448	1.40617
180	0.1833	0.1949	0.1914		0.1278	0.135	0.1341		1.42868	1.481	1.45884						180	0.2484	0.2433	0.2506		0.1766	0.1737	0.1803		1.3916	1.41371	1.39844						180	0.2245	0.2295	0.2298		0.1592	0.1604	0.1623		1.4391	1.43887	1.41852
225	0.1841	0.1956	0.1921		0.1276	0.1351	0.1335		1.43492	1.48632	1.46418						225	0.2488	0.2439	0.2516		0.1773	0.1739	0.1809		1.39384	1.4172	1.40402						225	0.2256	0.231	0.2314		0.161	0.1608	0.1626		1.44615	1.44828	1.4284
270	0.1847	0.1963	0.1933		0.1283	0.1358	0.1352		1.43959	1.49164	1.47332						270	0.2508	0.2451	0.2519		0.1783	0.1739	0.1807		1.40504	1.42417	1.40569						270	0.2273	0.2326	0.233		0.1622	0.1627	0.1639		1.45705	1.45831	1.43827
315	0.1851	0.1968	0.1942		0.1282	0.136	0.1345		1.44271	1.49544	1.48018						315	0.2515	0.2462	0.2521		0.1784	0.1748	0.1795		1.40896	1.43056	1.40681						315	0.228	0.2343	0.2352		0.1618	0.1631	0.1649		1.46154	1.46897	1.45185
360	0.1861	0.1981	0.1962		0.1287	0.1362	0.1365		1.45051	1.50532	1.49543						360	0.253	0.2477	0.2534		0.1786	0.1759	0.1804		1.41737	1.43928	1.41406						360	0.2286	0.237	0.2372		0.162	0.165	0.1668		1.46538	1.48589	1.4642
405	0.1872	0.1999	0.1973		0.1297	0.1375	0.1374		1.45908	1.519	1.50381						405	0.2538	0.249	0.2541		0.1791	0.1763	0.181		1.42185	1.44683	1.41797						405	0.2298	0.2389	0.2388		0.1625	0.166	0.1674		1.47308	1.49781	1.47407
450	0.1886	0.2011	0.1991		0.1301	0.1381	0.1383		1.46999	1.52812	1.51753						450	0.254	0.25	0.2546		0.1782	0.1766	0.1809		1.42297	1.45264	1.42076						450	0.2306	0.2401	0.2401		0.1633	0.167	0.1678		1.47821	1.50533	1.4821
495	0.1896	0.2024	0.2		0.1316	0.1384	0.1388		1.47779	1.53799	1.52439						495	0.2552	0.2512	0.2556		0.1787	0.1777	0.1808		1.42969	1.45962	1.42634						495	0.2317	0.2419	0.2413		0.1635	0.168	0.1689		1.48526	1.51661	1.48951
540	0.191	0.2033	0.2011		0.1316	0.1394	0.1395		1.4887	1.54483	1.53277						540	0.2559	0.2524	0.2561		0.1798	0.1778	0.181		1.43361	1.46659	1.42913						540	0.233	0.2435	0.2424		0.1636	0.169	0.1692		1.49359	1.52665	1.4963
585	0.1922	0.2038	0.2027		0.1329	0.1402	0.141		1.49805	1.54863	1.54497						585	0.2562	0.2526	0.2567		0.1788	0.1778	0.181		1.43529	1.46775	1.43248						585	0.2344	0.2449	0.2431		0.1656	0.1697	0.1697		1.50256	1.53542	1.50062
630	0.1932	0.2045	0.2035		0.133	0.1406	0.1407		1.50585	1.55395	1.55107						630	0.2571	0.2538	0.2575		0.1791	0.1778	0.1814		1.44034	1.47472	1.43694						630	0.236	0.2463	0.2438		0.1658	0.1708	0.1694		1.51282	1.5442	1.50494
675	0.194	0.2058	0.2045		0.133	0.1403	0.1417		1.51208	1.56383	1.55869						675	0.2584	0.2552	0.2582		0.1798	0.179	0.1807		1.44762	1.48286	1.44085						675	0.2379	0.2477	0.2449		0.167	0.1709	0.1703		1.525	1.55298	1.51173
720	0.1949	0.2068	0.2055		0.1328	0.1408	0.1408		1.5191	1.57143	1.56631						720	0.259	0.2555	0.2589		0.1803	0.1788	0.1808		1.45098	1.4846	1.44475						720	0.2389	0.2483	0.2458		0.1667	0.171	0.1701		1.53141	1.55674	1.51728
765	0.1952	0.2072	0.2065		0.1335	0.1413	0.1429		1.52143	1.57447	1.57393						765	0.2603	0.2572	0.2599		0.1805	0.1796	0.1815		1.45826	1.49448	1.45033						765	0.2403	0.2491	0.2474		0.1677	0.1711	0.1717		1.54038	1.56176	1.52716
810	0.1962	0.2089	0.2082		0.1337	0.1421	0.1432		1.52923	1.58739	1.58689						810	0.2618	0.2583	0.2613		0.181	0.1798	0.1816		1.46667	1.50087	1.45815						810	0.2422	0.2496	0.2486		0.1684	0.1715	0.1716		1.55256	1.56489	1.53457
855	0.197	0.2098	0.209		0.1341	0.1421	0.1429		1.53546	1.59422	1.59299						855	0.2624	0.2587	0.2624		0.1815	0.1796	0.1824		1.47003	1.5032	1.46429						855	0.2432	0.2512	0.2489		0.1686	0.1713	0.1715		1.55897	1.57492	1.53642
900	0.1985	0.2104	0.2095		0.1359	0.1436	0.1437		1.54716	1.59878	1.5968						900	0.2648	0.2604	0.2644		0.1826	0.1805	0.1836		1.48347	1.51307	1.47545						900	0.2444	0.2522	0.2498		0.1703	0.1729	0.1717		1.56667	1.58119	1.54198
945	0.1999	0.2118	0.211		0.1365	0.1439	0.1443		1.55807	1.60942	1.60823						945	0.2663	0.2615	0.2661		0.183	0.1811	0.184		1.49188	1.51947	1.48493						945	0.2459	0.2534	0.2509		0.1706	0.1737	0.1727		1.57628	1.58871	1.54877
990	0.2014	0.2125	0.2116		0.1374	0.1434	0.1448		1.56976	1.61474	1.6128						990	0.268	0.2631	0.2683		0.1837	0.1827	0.1854		1.5014	1.52876	1.49721						990	0.2469	0.2549	0.2529		0.1713	0.1741	0.1739		1.58269	1.59812	1.56111
1035	0.2026	0.2138	0.2132		0.1379	0.1445	0.1456		1.57911	1.62462	1.625						1035	0.27	0.2646	0.2696		0.185	0.1825	0.1866		1.51261	1.53748	1.50446						1035	0.2485	0.2559	0.2548		0.1715	0.1742	0.1747		1.59295	1.60439	1.57284
1080	0.2033	0.215	0.2139		0.1377	0.1453	0.1459		1.58457	1.63374	1.63034						1080	0.2711	0.2655	0.271		0.1858	0.1834	0.1874		1.51877	1.54271	1.51228						1080	0.2505	0.2574	0.2565		0.1722	0.175	0.1763		1.60577	1.61379	1.58333
1125	0.2037	0.2163	0.215		0.1377	0.1456	0.1468		1.58769	1.64362	1.63872						1125	0.2719	0.2667	0.2724		0.1853	0.1838	0.1875		1.52325	1.54968	1.52009						1125	0.2523	0.2589	0.2578		0.1743	0.176	0.1764		1.61731	1.6232	1.59136
1170	0.2045	0.2171	0.2158		0.1383	0.1461	0.1471		1.59392	1.6497	1.64482						1170	0.274	0.2687	0.2745		0.1869	0.1841	0.189		1.53501	1.5613	1.53181						1170	0.2538	0.2609	0.2592		0.1748	0.1767	0.1775		1.62692	1.63574	1.6
1215	0.2045	0.218	0.216		0.1388	0.1468	0.1462		1.59392	1.65653	1.64634						1215	0.2754	0.2699	0.2759		0.1872	0.1858	0.19		1.54286	1.56827	1.53962						1215	0.2554	0.2635	0.2607		0.1763	0.1783	0.1782		1.63718	1.65204	1.60926
1260	0.2052	0.2192	0.2181		0.1382	0.1478	0.1488		1.59938	1.66565	1.66235						1260	0.2774	0.2723	0.277		0.1889	0.1862	0.1899		1.55406	1.58222	1.54576						1260	0.2567	0.2649	0.263		0.1759	0.1799	0.1794		1.64551	1.66082	1.62346
1305	0.2067	0.2203	0.2187		0.1394	0.1483	0.1485		1.61107	1.67401	1.66692						1305	0.2794	0.2738	0.2795		0.1898	0.1876	0.1919		1.56527	1.59094	1.55971						1305	0.2576	0.266	0.2642		0.1761	0.1798	0.1788		1.65128	1.66771	1.63086
1350	0.2086	0.2212	0.2196		0.1401	0.1489	0.1496		1.62588	1.68085	1.67378						1350	0.2823	0.2748	0.2809		0.1913	0.1869	0.192		1.58151	1.59675	1.56752						1350	0.2594	0.2668	0.2654		0.1782	0.1807	0.1801		1.66282	1.67273	1.63827
1395	0.2099	0.2231	0.2211		0.1409	0.1492	0.1491		1.63601	1.69529	1.68521						1395	0.2835	0.2751	0.2822		0.1928	0.1872	0.1928		1.58824	1.59849	1.57478						1395	0.261	0.2691	0.2668		0.1787	0.1806	0.1807		1.67308	1.68715	1.64691
1440	0.2106	0.2241	0.2227		0.1411	0.1503	0.15		1.64147	1.70289	1.69741						1440	0.2853	0.2766	0.2838		0.1931	0.1881	0.1925		1.59832	1.60721	1.58371						1440	0.2629	0.2696	0.2684		0.1795	0.1814	0.181		1.68526	1.69028	1.65679
1485	0.2118	0.226	0.2239		0.1424	0.1511	0.1511		1.65082	1.71733	1.70655						1485	0.2865	0.278	0.2853		0.1934	0.1885	0.1938		1.60504	1.61534	1.59208						1485	0.2651	0.2715	0.2698		0.1809	0.1825	0.1824		1.69936	1.70219	1.66543
1530	0.2131	0.2274	0.2251		0.1424	0.1516	0.1524		1.66095	1.72796	1.7157						1530	0.2894	0.2797	0.2874		0.1951	0.1893	0.1948		1.62129	1.62522	1.60379						1530	0.2669	0.273	0.2717		0.1816	0.1836	0.184		1.7109	1.7116	1.67716
1575	0.2145	0.2285	0.2259		0.1437	0.1527	0.1519		1.67186	1.73632	1.7218						1575	0.2905	0.2808	0.2884		0.1957	0.1897	0.1952		1.62745	1.63161	1.60938						1575	0.2691	0.2748	0.2728		0.1832	0.185	0.184		1.725	1.72288	1.68395
1620	0.2152	0.2289	0.2265		0.1441	0.1522	0.1519		1.67732	1.73936	1.72637						1620	0.2916	0.2821	0.2899		0.1962	0.1905	0.1961		1.63361	1.63916	1.61775						1620	0.2707	0.2768	0.2742		0.1836	0.1856	0.1844		1.73526	1.73542	1.69259
1665	0.2163	0.2307	0.2272		0.1444	0.1529	0.152		1.68589	1.75304	1.73171						1665	0.2939	0.2839	0.2917		0.1977	0.1918	0.1971		1.6465	1.64962	1.62779						1665	0.2718	0.2781	0.2763		0.1848	0.1865	0.1867		1.74231	1.74357	1.70556
1710	0.2176	0.2317	0.2275		0.1451	0.1539	0.153		1.69602	1.76064	1.73399						1710	0.2951	0.2854	0.2928		0.198	0.1915	0.1976		1.65322	1.65834	1.63393						1710	0.2738	0.2799	0.2771		0.1849	0.1865	0.1866		1.75513	1.75486	1.71049
1755	0.2191	0.2328	0.2279		0.1463	0.1545	0.1518		1.70772	1.769	1.73704						1755	0.297	0.2869	0.2947		0.1985	0.1928	0.1984		1.66387	1.66705	1.64453						1755	0.275	0.2813	0.2786		0.186	0.1874	0.1865		1.76282	1.76364	1.71975
1800	0.2196	0.234	0.2288		0.1465	0.1547	0.153		1.71161	1.77812	1.7439						1800	0.2988	0.2891	0.2957		0.1998	0.1943	0.1995		1.67395	1.67984	1.65011						1800	0.2768	0.2826	0.2792		0.1875	0.1879	0.1872		1.77436	1.77179	1.72346
1845	0.2212	0.2347	0.2293		0.1474	0.1553	0.1528		1.72408	1.78343	1.74771						1845	0.3003	0.2906	0.2982		0.2002	0.1948	0.1991		1.68235	1.68855	1.66406						1845	0.2781	0.2843	0.2808		0.1884	0.1885	0.1878		1.78269	1.78245	1.73333
1890	0.2225	0.2358	0.2305		0.147	0.1556	0.1537		1.73422	1.79179	1.75686						1890	0.3024	0.2925	0.301		0.2011	0.1958	0.2022		1.69412	1.69959	1.67969						1890	0.2795	0.2871	0.2815		0.1879	0.1901	0.1875		1.79167	1.8	1.73765
1935	0.2233	0.2369	0.2313		0.1487	0.1564	0.1531		1.74045	1.80015	1.76296						1935	0.304	0.2941	0.3028		0.2025	0.1963	0.2026		1.70308	1.70889	1.68973						1935	0.2806	0.2889	0.2831		0.1884	0.1914	0.1884		1.79872	1.81129	1.74753
1980	0.225	0.2387	0.2328		0.1491	0.1578	0.1548		1.7537	1.81383	1.77439						1980	0.306	0.2958	0.304		0.203	0.1974	0.2038		1.71429	1.71877	1.69643						1980	0.282	0.2904	0.2852		0.1901	0.1923	0.1896		1.80769	1.82069	1.76049
2025	0.2255	0.2405	0.2345		0.1497	0.1597	0.1553		1.7576	1.82751	1.78735						2025	0.3082	0.2978	0.3052		0.2043	0.199	0.204		1.72661	1.73039	1.70313						2025	0.2836	0.2924	0.2859		0.1907	0.1933	0.1896		1.81795	1.83323	1.76481
2070	0.2268	0.2429	0.2363		0.1503	0.1599	0.1573		1.76773	1.84574	1.80107						2070	0.3098	0.2995	0.3064		0.2052	0.1992	0.204		1.73557	1.74027	1.70982						2070	0.2856	0.2952	0.2878		0.191	0.1955	0.1904		1.83077	1.85078	1.77654
2115	0.2274	0.2443	0.2377		0.1505	0.1616	0.1571		1.77241	1.85638	1.81174						2115	0.3118	0.3019	0.3082		0.2063	0.2005	0.2048		1.74678	1.75421	1.71987						2115	0.287	0.2961	0.2892		0.1926	0.195	0.191		1.83974	1.85643	1.78519
2160	0.2284	0.2463	0.2387		0.1515	0.1623	0.1569		1.7802	1.87158	1.81936						2160	0.3133	0.3034	0.3087		0.2073	0.2015	0.2057		1.75518	1.76293	1.72266						2160	0.2884	0.2979	0.2905		0.1943	0.1964	0.1918		1.84872	1.86771	1.79321
2205	0.2297	0.2473	0.2399		0.1515	0.1625	0.1581		1.79034	1.87918	1.82851						2205	0.3143	0.3049	0.311		0.2072	0.2032	0.207		1.76078	1.77164	1.73549						2205	0.2905	0.2997	0.2918		0.1942	0.1976	0.1928		1.86218	1.879	1.80123
2250	0.2298	0.2484	0.2401		0.1516	0.1636	0.1581		1.79111	1.88754	1.83003						2250	0.3155	0.307	0.3124		0.2076	0.2029	0.2074		1.76751	1.78385	1.7433						2250	0.2922	0.3004	0.293		0.1956	0.1974	0.1923		1.87308	1.88339	1.80864
2295	0.2321	0.2488	0.2425		0.1528	0.1638	0.1598		1.80904	1.89058	1.84832						2295	0.3176	0.3083	0.3149		0.209	0.2041	0.2084		1.77927	1.7914	1.75725						2295	0.2937	0.3014	0.2933		0.1956	0.1984	0.1926		1.88269	1.88966	1.81049
2340	0.2321	0.2503	0.2434		0.153	0.1643	0.1602		1.80904	1.90198	1.85518						2340	0.3197	0.3105	0.3165		0.2094	0.2047	0.2092		1.79104	1.80418	1.76618						2340	0.2949	0.3017	0.295		0.1968	0.1984	0.1934		1.89038	1.89154	1.82099
2385	0.2323	0.2512	0.2449		0.1526	0.1643	0.1607		1.8106	1.90881	1.86662						2385	0.3209	0.3121	0.3192		0.2107	0.206	0.2111		1.79776	1.81348	1.78125						2385	0.2959	0.3014	0.2975		0.197	0.1975	0.195		1.89679	1.88966	1.83642
2430	0.2328	0.2524	0.2465		0.1529	0.1653	0.1612		1.8145	1.91793	1.87881						2430	0.3228	0.3134	0.3207		0.2119	0.2064	0.2121		1.8084	1.82103	1.78962						2430	0.2974	0.3022	0.2987		0.1981	0.1986	0.196		1.90641	1.89467	1.84383
2475	0.2348	0.2536	0.2472		0.1539	0.1662	0.1626		1.83009	1.92705	1.88415						2475	0.3242	0.3148	0.322		0.212	0.2075	0.212		1.81625	1.82917	1.79688						2475	0.299	0.3017	0.3004		0.1987	0.1975	0.1968		1.91667	1.89154	1.85432
2520	0.2373	0.2549	0.248		0.1563	0.1663	0.1625		1.84957	1.93693	1.89024						2520	0.3255	0.3163	0.324		0.2128	0.2079	0.2135		1.82353	1.83788	1.80804						2520	0.3002	0.3024	0.302		0.1994	0.1976	0.1973		1.92436	1.89592	1.8642
2565	0.2387	0.2563	0.2487		0.1574	0.1674	0.163		1.86048	1.94757	1.89558						2565	0.3272	0.3184	0.3262		0.2135	0.2093	0.2146		1.83305	1.85009	1.82031						2565	0.301	0.3026	0.3032		0.1999	0.1978	0.1978		1.92949	1.89718	1.8716
2610	0.2392	0.2574	0.2501		0.1571	0.1682	0.1644		1.86438	1.95593	1.90625						2610	0.329	0.3201	0.3277		0.2137	0.21	0.2149		1.84314	1.85997	1.82868						2610	0.3024	0.3025	0.3041		0.2003	0.1974	0.1984		1.93846	1.89655	1.87716
2655	0.2396	0.2595	0.2513		0.1578	0.1693	0.1643		1.8675	1.97188	1.9154						2655	0.3298	0.322	0.3291		0.2146	0.2105	0.2163		1.84762	1.87101	1.8365						2655	0.3038	0.3024	0.3049		0.2005	0.1972	0.199		1.94744	1.89592	1.8821
2700	0.2416	0.2612	0.254		0.1589	0.1697	0.1666		1.88309	1.9848	1.93598						2700	0.3316	0.3237	0.3313		0.2149	0.2111	0.2168		1.8577	1.88088	1.84877						2700	0.305	0.3041	0.3073		0.2013	0.1979	0.2001		1.95513	1.90658	1.89691
2745	0.2427	0.2629	0.2548		0.1593	0.1715	0.1668		1.89166	1.99772	1.94207						2745	0.3332	0.3265	0.3329		0.2163	0.2132	0.2178		1.86667	1.89715	1.8577						2745	0.3063	0.3043	0.3081		0.2024	0.1982	0.2005		1.96346	1.90784	1.90185
2790	0.2437	0.2638	0.2553		0.1598	0.1711	0.1667		1.89945	2.00456	1.94588						2790	0.3337	0.3273	0.3335		0.2162	0.2137	0.2185		1.86947	1.9018	1.86105						2790	0.3078	0.3047	0.3087		0.203	0.1978	0.2001		1.97308	1.91034	1.90556
2835	0.244	0.265	0.2559		0.1593	0.1728	0.1668		1.90179	2.01368	1.95046						2835	0.3348	0.329	0.3344		0.2167	0.2144	0.2186		1.87563	1.91168	1.86607						2835	0.3095	0.3061	0.31		0.2034	0.1983	0.2015		1.98397	1.91912	1.91358
2880	0.2452	0.2664	0.2565		0.1599	0.1723	0.1674		1.91115	2.02432	1.95503						2880	0.3367	0.3313	0.3374		0.2173	0.2159	0.2201		1.88627	1.92504	1.88281						2880	0.311	0.3084	0.3109		0.2047	0.2004	0.2024		1.99359	1.93354	1.91914
2925	0.2457	0.2665	0.2565		0.1605	0.1726	0.1672		1.91504	2.02508	1.95503						2925	0.3381	0.333	0.3391		0.2179	0.2162	0.2218		1.89412	1.93492	1.8923						2925	0.3135	0.3103	0.3118		0.2062	0.2007	0.202		2.00962	1.94545	1.92469
2970	0.2452	0.2677	0.2565		0.1595	0.1727	0.1675		1.91115	2.03419	1.95503						2970	0.3395	0.3343	0.3407		0.2192	0.2176	0.2221		1.90196	1.94248	1.90123						2970	0.3143	0.3112	0.3122		0.2068	0.2012	0.2021		2.01474	1.9511	1.92716
3015	0.2451	0.2684	0.2567		0.1591	0.1733	0.1669		1.91037	2.03951	1.95655						3015	0.3421	0.3361	0.3426		0.22	0.218	0.2229		1.91653	1.95293	1.91183						3015	0.3166	0.3121	0.313		0.2082	0.2015	0.2022		2.02949	1.95674	1.9321
3060	0.2461	0.268	0.2571		0.1598	0.1723	0.1667		1.91816	2.03647	1.9596						3060	0.343	0.3379	0.3438		0.2208	0.2191	0.2235		1.92157	1.96339	1.91853						3060	0.318	0.3132	0.3129		0.209	0.2023	0.2014		2.03846	1.96364	1.93148
3105	0.247	0.2691	0.2584		0.1619	0.1733	0.1675		1.92518	2.04483	1.96951						3105	0.3449	0.3398	0.345		0.2217	0.2196	0.2247		1.93221	1.97443	1.92522						3105	0.3202	0.314	0.3125		0.2108	0.2027	0.2008		2.05256	1.96865	1.92901
3150	0.2481	0.2692	0.2585		0.1612	0.1733	0.1673		1.93375	2.04559	1.97027						3150	0.345	0.3408	0.3457		0.2215	0.2197	0.2246		1.93277	1.98024	1.92913						3150	0.3214	0.3164	0.3122		0.211	0.204	0.201		2.06026	1.9837	1.92716
3195	0.2496	0.2696	0.2582		0.1622	0.173	0.1668		1.94544	2.04863	1.96799						3195	0.346	0.3431	0.3463		0.2223	0.2217	0.225		1.93838	1.99361	1.93248						3195	0.3221	0.3162	0.3119		0.2109	0.2027	0.2003		2.06474	1.98245	1.92531
3240	0.2508	0.2694	0.2583		0.163	0.1729	0.1665		1.95479	2.04711	1.96875						3240	0.3452	0.3439	0.348		0.221	0.2213	0.2259		1.93389	1.99826	1.94196						3240	0.3221	0.3176	0.3116		0.2105	0.2045	0.1999		2.06474	1.99122	1.92346
3285	0.2511	0.2691	0.2569		0.1623	0.173	0.1664		1.95713	2.04483	1.95808						3285	0.344	0.345	0.3486		0.2196	0.2223	0.2254		1.92717	2.00465	1.94531						3285	0.3218	0.3172	0.3113		0.2105	0.2037	0.1995		2.06282	1.98871	1.9216
3330	0.252	0.2694	0.2581		0.1634	0.1726	0.1669		1.96415	2.04711	1.96723						3330	0.3434	0.3458	0.3488		0.2191	0.2223	0.226		1.92381	2.0093	1.94643						3330	0.321	0.3179	0.3127		0.2093	0.204	0.2006		2.05769	1.9931	1.93025
3375	0.2533	0.2691	0.2582		0.1637	0.172	0.1671		1.97428	2.04483	1.96799						3375	0.3428	0.3472	0.3482		0.2181	0.2239	0.2245		1.92045	2.01743	1.94308						3375	0.3212	0.3212	0.3157		0.2088	0.2055	0.202		2.05897	2.01379	1.94877
3420	0.2556	0.269	0.2584		0.1651	0.1715	0.1668		1.99221	2.04407	1.96951						3420	0.3418	0.3482	0.3481		0.2179	0.2236	0.2239		1.91485	2.02324	1.94252						3420	0.3211	0.3219	0.3158		0.2086	0.2056	0.2027		2.05833	2.01818	1.94938
3465	0.2563	0.2689	0.2578		0.165	0.1715	0.1664		1.99766	2.04331	1.96494						3465	0.3419	0.3496	0.3477		0.2171	0.2243	0.2227		1.91541	2.03138	1.94029						3465	0.3208	0.3192	0.3162		0.208	0.2036	0.2019		2.05641	2.00125	1.95185
3510	0.2568	0.2696	0.2584		0.1654	0.1718	0.1668		2.00156	2.04863	1.96951						3510	0.3422	0.351	0.3466		0.2173	0.225	0.2224		1.91709	2.03951	1.93415						3510	0.3213	0.3195	0.3176		0.2087	0.2032	0.2022		2.05962	2.00313	1.96049
3555	0.2586	0.2699	0.2592		0.1664	0.1718	0.1673		2.01559	2.05091	1.97561						3555	0.3426	0.3522	0.3464		0.2177	0.2256	0.222		1.91933	2.04648	1.93304						3555	0.3223	0.3228	0.3204		0.2093	0.2053	0.2045		2.06603	2.02382	1.97778
3600	0.2607	0.2702	0.2604		0.168	0.1714	0.1674		2.03196	2.05319	1.98476						3600	0.3429	0.3534	0.3461		0.2177	0.2257	0.2213		1.92101	2.05346	1.93136						3600	0.3243	0.3241	0.3244		0.2097	0.2053	0.207		2.07885	2.03197	2.00247
deltaStl1-deltaOri-ppi #1																	deltaStl1-deltaOri-ppi #2																	deltaStl1-deltaOri-ppi #3
Time (s)	490nM				600nm				490/600				delta				Time (s)	490nM				600nm				490/600				delta				Time (s)	490nM				600nm				490/600				delta
0	0.1539	0.1597	0.1594		0.1053	0.1059	0.1066		1.46154	1.50803	1.49531		3.43685	3.84703	3.78893		0	0.2073	0.1986	0.1995		0.1447	0.1372	0.1394		1.43262	1.44752	1.43113		3.69869	3.63848	3.43472		0	0.1806	0.1868	0.1825		0.1265	0.1267	0.1263		1.42767	1.47435	1.44497		3.51542	4.05683	3.87569
45	0.1573	0.1652	0.1638		0.1055	0.1084	0.1086		1.49383	1.55996	1.53659		(delta*100)/60				45	0.2084	0.2032	0.2013		0.1412	0.1377	0.1378		1.44022	1.48105	1.44405		(delta*100)/60				45	0.1838	0.1936	0.187		0.1262	0.1296	0.1271		1.45296	1.52802	1.4806		(delta*100)/60
90	0.1597	0.1696	0.1673		0.1056	0.1092	0.1081		1.51662	1.60151	1.56942		5.72808	6.41171	6.31488		90	0.2135	0.2087	0.2055		0.1421	0.139	0.1382		1.47547	1.52114	1.47418		6.16448	6.06414	5.72453		90	0.1891	0.1995	0.1907		0.1276	0.131	0.1281		1.49486	1.57459	1.5099		5.85903	6.76138	6.45949
135	0.1636	0.1736	0.1709		0.1071	0.1102	0.1103		1.55366	1.63928	1.60319						135	0.2192	0.2139	0.2102		0.1436	0.1401	0.1401		1.51486	1.55904	1.50789						135	0.1941	0.2045	0.1949		0.1284	0.1313	0.1285		1.53439	1.61405	1.54315
180	0.1671	0.1777	0.1736		0.1083	0.112	0.1097		1.58689	1.678	1.62852						180	0.2254	0.219	0.2164		0.1444	0.1413	0.141		1.55771	1.59621	1.55237						180	0.1985	0.2094	0.1998		0.1288	0.1332	0.1301		1.56917	1.65272	1.58195
225	0.1702	0.1817	0.1769		0.1086	0.1131	0.1101		1.61633	1.71577	1.65947						225	0.2318	0.2241	0.2228		0.1472	0.1428	0.1436		1.60194	1.63338	1.59828						225	0.2041	0.2146	0.2045		0.1317	0.1345	0.1305		1.61344	1.69376	1.61916
270	0.1735	0.1857	0.1804		0.1094	0.1142	0.1114		1.64767	1.75354	1.69231						270	0.2388	0.2299	0.2289		0.1489	0.1437	0.1457		1.65031	1.67566	1.64204						270	0.2099	0.2201	0.21		0.1328	0.1362	0.1329		1.65929	1.73717	1.66271
315	0.1764	0.1894	0.1834		0.1094	0.115	0.1127		1.67521	1.78848	1.72045						315	0.2443	0.236	0.2343		0.1508	0.1461	0.1467		1.68832	1.72012	1.68077						315	0.2153	0.2257	0.2156		0.1343	0.1378	0.1344		1.70198	1.78137	1.70705
360	0.1794	0.1935	0.1876		0.1104	0.1164	0.1135		1.7037	1.8272	1.75985						360	0.2513	0.2431	0.2409		0.1523	0.1478	0.1486		1.7367	1.77187	1.72812						360	0.2203	0.2319	0.2209		0.1348	0.1389	0.1363		1.7415	1.83031	1.74901
405	0.1831	0.1981	0.1914		0.1112	0.1178	0.1145		1.73884	1.87063	1.7955						405	0.2576	0.2496	0.2466		0.1547	0.1499	0.1496		1.78023	1.81924	1.76901						405	0.226	0.2386	0.2267		0.1373	0.1417	0.1371		1.78656	1.88319	1.79493
450	0.1867	0.2025	0.1958		0.1131	0.1197	0.1163		1.77303	1.91218	1.83677						450	0.2637	0.2554	0.2528		0.1558	0.1524	0.1518		1.82239	1.86152	1.81349						450	0.2314	0.2449	0.2326		0.1386	0.1442	0.14		1.82925	1.93291	1.84165
495	0.1902	0.2069	0.1999		0.1135	0.1208	0.1176		1.80627	1.95373	1.87523						495	0.2707	0.2623	0.2595		0.1577	0.1537	0.1531		1.87077	1.91181	1.86155						495	0.2378	0.2519	0.2387		0.1398	0.1454	0.1406		1.87984	1.98816	1.88994
540	0.1943	0.2114	0.2042		0.1147	0.1225	0.119		1.8452	1.99622	1.91557						540	0.2774	0.2689	0.2657		0.1603	0.1559	0.1554		1.91707	1.95991	1.90603						540	0.2444	0.2591	0.2448		0.1419	0.1476	0.1424		1.93202	2.04499	1.93824
585	0.198	0.2162	0.2086		0.1164	0.1234	0.1201		1.88034	2.04155	1.95685						585	0.2843	0.275	0.2723		0.1618	0.1575	0.157		1.96475	2.00437	1.95337						585	0.2506	0.2659	0.2501		0.1428	0.1505	0.1431		1.98103	2.09866	1.98021
630	0.2026	0.2209	0.2135		0.1176	0.1247	0.1225		1.92403	2.08593	2.00281						630	0.2926	0.2825	0.2788		0.1651	0.1599	0.1579		2.02211	2.05904	2						630	0.2564	0.2737	0.2558		0.1446	0.1523	0.1444		2.02688	2.16022	2.02534
675	0.2066	0.2256	0.2184		0.1189	0.1267	0.1234		1.96201	2.13031	2.04878						675	0.3006	0.2895	0.2864		0.1666	0.1611	0.16		2.0774	2.11006	2.05452						675	0.2617	0.2819	0.2623		0.1456	0.1545	0.1459		2.06877	2.22494	2.0768
720	0.2108	0.2308	0.2236		0.1198	0.1281	0.1248		2.0019	2.17941	2.09756						720	0.3079	0.2956	0.2932		0.1686	0.1631	0.1614		2.12785	2.15452	2.1033						720	0.2674	0.289	0.2685		0.1464	0.1568	0.147		2.11383	2.28098	2.12589
765	0.2147	0.2352	0.2287		0.1209	0.13	0.126		2.03894	2.22096	2.1454						765	0.3156	0.3018	0.3008		0.1707	0.164	0.1643		2.18106	2.19971	2.15782						765	0.2731	0.2966	0.2764		0.148	0.1593	0.1495		2.15889	2.34096	2.18844
810	0.2185	0.2409	0.2338		0.1217	0.1308	0.1278		2.07502	2.27479	2.19325						810	0.3237	0.3087	0.3087		0.1733	0.1652	0.1666		2.23704	2.25	2.21449						810	0.2806	0.3051	0.2836		0.1496	0.1619	0.1519		2.21818	2.40805	2.24545
855	0.2223	0.2457	0.2388		0.1225	0.1325	0.1294		2.11111	2.32011	2.24015						855	0.3311	0.3153	0.316		0.1754	0.1672	0.1672		2.28818	2.2981	2.26686						855	0.2868	0.313	0.2911		0.1504	0.1646	0.1543		2.26719	2.4704	2.30483
900	0.2269	0.252	0.2437		0.124	0.1346	0.1312		2.1548	2.3796	2.28612						900	0.34	0.3238	0.324		0.1779	0.1703	0.1703		2.34969	2.36006	2.32425						900	0.2928	0.3218	0.2991		0.1523	0.167	0.1567		2.31462	2.53986	2.36817
945	0.2313	0.2573	0.249		0.1257	0.1358	0.132		2.19658	2.42965	2.33583						945	0.3495	0.3318	0.3319		0.1811	0.1716	0.1723		2.41534	2.41837	2.38092						945	0.3004	0.3306	0.3074		0.1546	0.169	0.1591		2.3747	2.60931	2.43389
990	0.236	0.2622	0.2543		0.1266	0.1371	0.133		2.24122	2.47592	2.38555						990	0.3578	0.3392	0.3406		0.1834	0.1736	0.1748		2.4727	2.4723	2.44333						990	0.3085	0.3396	0.3163		0.1577	0.1724	0.1621		2.43874	2.68035	2.50435
1035	0.2412	0.2694	0.2597		0.1276	0.1393	0.1342		2.2906	2.54391	2.43621						1035	0.3678	0.3477	0.3485		0.1862	0.1761	0.1771		2.54181	2.53426	2.5						1035	0.3157	0.3487	0.3246		0.1582	0.1745	0.1644		2.49565	2.75217	2.57007
1080	0.245	0.2753	0.2647		0.1294	0.1416	0.1347		2.32669	2.59962	2.48311						1080	0.3767	0.3554	0.357		0.1885	0.1788	0.1787		2.60332	2.59038	2.56098						1080	0.3224	0.3569	0.3327		0.1603	0.1769	0.166		2.54862	2.81689	2.6342
1125	0.2502	0.2812	0.2711		0.1303	0.1424	0.1376		2.37607	2.65534	2.54315						1125	0.3848	0.3633	0.3648		0.1905	0.1809	0.1815		2.6593	2.64796	2.61693						1125	0.3289	0.3645	0.3401		0.1621	0.1789	0.1683		2.6	2.87687	2.69279
1170	0.255	0.287	0.278		0.131	0.1446	0.1392		2.42165	2.7101	2.60788						1170	0.3944	0.3731	0.3735		0.1928	0.1827	0.1839		2.72564	2.71939	2.67934						1170	0.3373	0.3736	0.3479		0.1643	0.1821	0.1707		2.6664	2.9487	2.75455
1215	0.26	0.2938	0.2839		0.1329	0.1463	0.1407		2.46914	2.77432	2.66323						1215	0.4024	0.3811	0.3817		0.1953	0.1855	0.187		2.78093	2.7777	2.73816						1215	0.3443	0.3827	0.3563		0.1661	0.1848	0.1725		2.72174	3.02052	2.82106
1260	0.2654	0.3003	0.2908		0.1349	0.1486	0.143		2.52042	2.83569	2.72795						1260	0.4108	0.3897	0.3893		0.1982	0.1883	0.1888		2.83898	2.84038	2.79268						1260	0.3515	0.3924	0.366		0.1683	0.1875	0.175		2.77866	3.09708	2.89786
1305	0.2721	0.3064	0.2969		0.1366	0.1508	0.1442		2.58405	2.8933	2.78518						1305	0.4198	0.3985	0.3977		0.1999	0.1907	0.192		2.90117	2.90452	2.85294						1305	0.3592	0.4002	0.3735		0.1704	0.1897	0.178		2.83953	3.15864	2.95724
1350	0.279	0.3123	0.3034		0.1392	0.1518	0.1462		2.64957	2.94901	2.84615						1350	0.4295	0.4069	0.4058		0.2025	0.1928	0.1937		2.96821	2.96574	2.91105						1350	0.3662	0.4088	0.3818		0.1727	0.192	0.1796		2.89486	3.22652	3.02296
1395	0.2851	0.3184	0.3105		0.1408	0.1534	0.1476		2.7075	3.00661	2.91276						1395	0.4362	0.4133	0.413		0.2033	0.1946	0.1963		3.01451	3.01239	2.9627						1395	0.3733	0.4182	0.3905		0.1747	0.1942	0.183		2.95099	3.30071	3.09184
1440	0.2912	0.3239	0.318		0.1432	0.155	0.1504		2.76543	3.05855	2.98311						1440	0.4445	0.4224	0.421		0.2056	0.1974	0.1979		3.07187	3.07872	3.02009						1440	0.3806	0.4254	0.399		0.1764	0.1958	0.1844		3.0087	3.35754	3.15914
1485	0.2979	0.3304	0.3243		0.1444	0.1563	0.1514		2.82906	3.11992	3.04221						1485	0.452	0.4311	0.4292		0.2072	0.2	0.1999		3.1237	3.14213	3.07891						1485	0.3882	0.4343	0.4064		0.1788	0.1981	0.1864		3.06877	3.42778	3.21774
1530	0.304	0.3373	0.3304		0.1466	0.1586	0.1526		2.88699	3.18508	3.09944						1530	0.4615	0.4405	0.4377		0.2091	0.2022	0.203		3.18936	3.21064	3.13989						1530	0.3954	0.4403	0.4141		0.181	0.2	0.1891		3.12569	3.47514	3.2787
1575	0.3103	0.3443	0.3359		0.1486	0.1602	0.1533		2.94682	3.25118	3.15103						1575	0.4678	0.4472	0.4442		0.2108	0.2035	0.2048		3.2329	3.25948	3.18651						1575	0.4022	0.4487	0.4216		0.1837	0.2018	0.1903		3.17945	3.54144	3.33808
1620	0.3152	0.3493	0.342		0.1497	0.1616	0.1548		2.99335	3.29839	3.20826						1620	0.4759	0.4545	0.4515		0.2127	0.2063	0.2067		3.28887	3.31268	3.23888						1620	0.4087	0.4571	0.429		0.1857	0.2044	0.1924		3.23083	3.60773	3.39667
1665	0.3213	0.3549	0.3475		0.1523	0.1624	0.1568		3.05128	3.35127	3.25985						1665	0.4862	0.4635	0.4602		0.2158	0.2093	0.2094		3.36006	3.37828	3.30129						1665	0.4147	0.4669	0.4382		0.1868	0.2073	0.1959		3.27826	3.68508	3.46952
1710	0.3263	0.3612	0.3533		0.1523	0.1637	0.1578		3.09877	3.41076	3.31426						1710	0.4937	0.469	0.4668		0.218	0.2098	0.211		3.41189	3.41837	3.34864						1710	0.4209	0.474	0.4465		0.1888	0.2087	0.198		3.32727	3.74112	3.53523
1755	0.3319	0.3676	0.3606		0.154	0.1664	0.1603		3.15195	3.4712	3.38274						1755	0.5047	0.4771	0.4743		0.2212	0.212	0.2127		3.48791	3.47741	3.40244						1755	0.4261	0.4814	0.455		0.1897	0.2103	0.1996		3.36838	3.79953	3.60253
1800	0.3359	0.3738	0.3697		0.1547	0.1672	0.1631		3.18993	3.52975	3.46811						1800	0.5136	0.4854	0.4823		0.2238	0.214	0.2158		3.54941	3.5379	3.45983						1800	0.4307	0.4894	0.4612		0.1906	0.2113	0.2011		3.40474	3.86267	3.65162
1845	0.3416	0.3781	0.3755		0.1561	0.1684	0.1639		3.24406	3.57035	3.52251						1845	0.5211	0.4925	0.4894		0.2259	0.2158	0.2172		3.60124	3.58965	3.51076						1845	0.4361	0.4965	0.469		0.1914	0.2122	0.2033		3.44743	3.91871	3.71338
1890	0.3463	0.384	0.3808		0.1569	0.1703	0.1651		3.2887	3.62606	3.57223						1890	0.529	0.5016	0.4972		0.2275	0.2191	0.2203		3.65584	3.65598	3.56671						1890	0.4399	0.5032	0.4735		0.1909	0.2144	0.204		3.47747	3.97159	3.74901
1935	0.351	0.3902	0.3873		0.1584	0.1712	0.167		3.33333	3.68461	3.63321						1935	0.5358	0.5077	0.5031		0.229	0.2205	0.2217		3.70283	3.70044	3.60904						1935	0.4425	0.5118	0.4826		0.1916	0.2167	0.2062		3.49802	4.03946	3.82106
1980	0.3557	0.3971	0.3949		0.159	0.1728	0.17		3.37797	3.74976	3.7045						1980	0.5414	0.5146	0.51		0.2306	0.2224	0.2238		3.74153	3.75073	3.65854						1980	0.4456	0.5195	0.4918		0.1918	0.2187	0.21		3.52253	4.10024	3.8939
2025	0.3593	0.4037	0.4019		0.1601	0.1747	0.1713		3.41216	3.81209	3.77017						2025	0.5483	0.5218	0.5171		0.2328	0.2238	0.2259		3.78922	3.80321	3.70947						2025	0.4486	0.5271	0.4985		0.1928	0.2197	0.212		3.54625	4.16022	3.94695
2070	0.3626	0.409	0.4085		0.1602	0.1758	0.1739		3.44349	3.86213	3.83208						2070	0.5529	0.5286	0.5229		0.2326	0.2252	0.227		3.82101	3.85277	3.75108						2070	0.4534	0.5338	0.5044		0.1938	0.2216	0.2131		3.58419	4.2131	3.99367
2115	0.3668	0.4145	0.4134		0.1615	0.1779	0.1752		3.48338	3.91407	3.87805						2115	0.5601	0.5365	0.5304		0.2345	0.2279	0.2294		3.87077	3.91035	3.80488						2115	0.4582	0.5401	0.5122		0.1955	0.2232	0.2156		3.62213	4.26283	4.05542
2160	0.37	0.4226	0.4173		0.1617	0.1801	0.1757		3.51377	3.99056	3.91463						2160	0.5664	0.5428	0.5361		0.2363	0.23	0.231		3.91431	3.95627	3.84577						2160	0.4632	0.5472	0.5184		0.1973	0.2248	0.2172		3.66166	4.31886	4.10451
2205	0.3726	0.4272	0.4217		0.1621	0.1806	0.1767		3.53846	4.03399	3.95591						2205	0.5713	0.5491	0.5429		0.2372	0.2317	0.2333		3.94817	4.00219	3.89455						2205	0.4685	0.5522	0.5228		0.1984	0.2253	0.2181		3.70356	4.35833	4.13935
2250	0.3742	0.4327	0.4216		0.1614	0.1816	0.1759		3.55366	4.08593	3.95497						2250	0.5773	0.5568	0.5489		0.2389	0.2334	0.235		3.98963	4.05831	3.93759						2250	0.4746	0.5569	0.5281		0.201	0.2263	0.2203		3.75178	4.39542	4.18131
2295	0.376	0.4373	0.423		0.1611	0.1829	0.1763		3.57075	4.12937	3.96811						2295	0.5793	0.5637	0.5549		0.239	0.2354	0.2359		4.00346	4.1086	3.98063						2295	0.4798	0.5603	0.5329		0.2022	0.2268	0.2207		3.79289	4.42226	4.21932
2340	0.3777	0.4444	0.4243		0.1628	0.1848	0.1762		3.58689	4.19641	3.9803						2340	0.5809	0.5715	0.5602		0.2386	0.2376	0.2381		4.01451	4.16545	4.01865						2340	0.4838	0.5647	0.5404		0.204	0.2279	0.2227		3.82451	4.45699	4.2787
2385	0.3787	0.4491	0.427		0.1629	0.1863	0.1771		3.59639	4.24079	4.00563						2385	0.5831	0.5771	0.5679		0.2374	0.2391	0.2393		4.02972	4.20627	4.07389						2385	0.4864	0.5702	0.5458		0.2032	0.2285	0.225		3.84506	4.50039	4.32146
2430	0.3801	0.4565	0.4291		0.1629	0.189	0.1777		3.60969	4.31067	4.02533						2430	0.5875	0.5836	0.5738		0.2387	0.2416	0.241		4.06012	4.25364	4.11621						2430	0.4905	0.5725	0.5497		0.2057	0.2285	0.2253		3.87747	4.51855	4.35234
2475	0.3823	0.4616	0.4313		0.1635	0.1897	0.1779		3.63058	4.35883	4.04597						2475	0.5913	0.5881	0.5771		0.2384	0.2422	0.2419		4.08639	4.28644	4.13989						2475	0.495	0.5767	0.5535		0.2066	0.2283	0.2267		3.91304	4.5517	4.38242
2520	0.3852	0.466	0.4344		0.1643	0.1912	0.1786		3.65812	4.40038	4.07505						2520	0.593	0.5917	0.5828		0.2379	0.243	0.2436		4.09813	4.31268	4.18077						2520	0.5005	0.5794	0.5576		0.2081	0.2291	0.2272		3.95652	4.57301	4.41489
2565	0.3903	0.4708	0.4373		0.1661	0.1916	0.1791		3.70655	4.4457	4.10225						2565	0.5969	0.5968	0.5905		0.2384	0.2443	0.2455		4.12509	4.34985	4.23601						2565	0.5044	0.5814	0.5613		0.2086	0.2299	0.2282		3.98735	4.58879	4.44418
2610	0.3949	0.4745	0.4397		0.1664	0.1936	0.181		3.75024	4.48064	4.12477						2610	0.5967	0.6015	0.5965		0.2366	0.2461	0.2478		4.1237	4.38411	4.27905						2610	0.5108	0.5848	0.5647		0.2101	0.2282	0.2277		4.03794	4.61563	4.4711
2655	0.3981	0.4802	0.4441		0.1662	0.1952	0.1814		3.78063	4.53447	4.16604						2655	0.5982	0.6036	0.6012		0.2366	0.2459	0.2488		4.13407	4.39942	4.31277						2655	0.5179	0.5876	0.5685		0.2129	0.2288	0.2301		4.09407	4.63773	4.50119
2700	0.4027	0.4819	0.4501		0.1679	0.1952	0.1829		3.82431	4.55052	4.22233						2700	0.6015	0.6078	0.6089		0.2368	0.2462	0.2515		4.15688	4.43003	4.36801						2700	0.5237	0.5934	0.5737		0.2149	0.2314	0.23		4.13992	4.6835	4.54236
2745	0.4078	0.486	0.4565		0.1685	0.1959	0.1844		3.87274	4.58924	4.28236						2745	0.6071	0.6153	0.6143		0.2382	0.2491	0.2531		4.19558	4.48469	4.40674						2745	0.5302	0.5985	0.5784		0.216	0.2335	0.231		4.1913	4.72376	4.57957
2790	0.4119	0.4859	0.4616		0.1695	0.1955	0.1863		3.91168	4.58829	4.33021						2790	0.6129	0.6196	0.6182		0.2395	0.2495	0.2542		4.23566	4.51603	4.43472						2790	0.5353	0.6032	0.5827		0.218	0.2342	0.2323		4.23162	4.76085	4.61362
2835	0.4181	0.4876	0.4671		0.1715	0.1953	0.188		3.97056	4.60434	4.3818						2835	0.6168	0.6214	0.6215		0.2401	0.2498	0.2556		4.26261	4.52915	4.45839						2835	0.538	0.6092	0.587		0.2188	0.2359	0.2336		4.25296	4.80821	4.64766
2880	0.4228	0.4887	0.4701		0.1728	0.196	0.1888		4.01519	4.61473	4.40994						2880	0.6221	0.6247	0.6275		0.24	0.2507	0.2565		4.29924	4.55321	4.50143						2880	0.541	0.6153	0.5917		0.2197	0.2377	0.234		4.27668	4.85635	4.68488
2925	0.4274	0.4914	0.4766		0.1743	0.1964	0.1904		4.05888	4.64023	4.47092						2925	0.6295	0.6283	0.6331		0.242	0.251	0.2583		4.35038	4.57945	4.54161						2925	0.5452	0.6207	0.5947		0.2207	0.2396	0.2344		4.30988	4.89897	4.70863
2970	0.4341	0.494	0.4803		0.1762	0.1967	0.1911		4.12251	4.66478	4.50563						2970	0.6364	0.6359	0.6403		0.2446	0.2539	0.2607		4.39806	4.63484	4.59326						2970	0.5489	0.6255	0.5984		0.221	0.2404	0.2345		4.33913	4.93686	4.73793
3015	0.4403	0.497	0.4845		0.1784	0.197	0.1925		4.18139	4.69311	4.54503						3015	0.6447	0.6433	0.6465		0.2467	0.2561	0.262		4.45543	4.68878	4.63773						3015	0.553	0.6304	0.602		0.2221	0.2417	0.2355		4.37154	4.97553	4.76643
3060	0.447	0.5004	0.4906		0.1804	0.1981	0.1944		4.24501	4.72521	4.60225						3060	0.6507	0.6452	0.6533		0.2484	0.2563	0.2649		4.49689	4.70262	4.68651						3060	0.5578	0.6346	0.6057		0.222	0.2431	0.2355		4.40949	5.00868	4.79572
3105	0.4535	0.5059	0.496		0.1829	0.2001	0.1962		4.30674	4.77715	4.65291						3105	0.659	0.646	0.6594		0.2511	0.2561	0.2668		4.55425	4.70845	4.73027						3105	0.562	0.6404	0.6114		0.2232	0.2447	0.2375		4.44269	5.05446	4.84086
3150	0.4572	0.5111	0.5016		0.1837	0.2008	0.1971		4.34188	4.82625	4.70544						3150	0.6654	0.6465	0.6618		0.2523	0.2551	0.2679		4.59848	4.7121	4.74749						3150	0.5684	0.6466	0.6174		0.2251	0.2466	0.2381		4.49328	5.10339	4.88836
3195	0.4622	0.5166	0.507		0.1843	0.202	0.1991		4.38936	4.87819	4.7561						3195	0.6741	0.6505	0.6651		0.2556	0.2566	0.2688		4.6586	4.74125	4.77116						3195	0.5736	0.6516	0.6225		0.2272	0.2469	0.2394		4.53439	5.14286	4.92874
3240	0.4676	0.5214	0.5132		0.1859	0.2036	0.2001		4.44065	4.92351	4.81426						3240	0.6834	0.6541	0.6672		0.2595	0.2576	0.2696		4.72287	4.76749	4.78623						3240	0.5788	0.6585	0.6293		0.2273	0.2488	0.2407		4.57549	5.19732	4.98258
3285	0.4733	0.5276	0.5182		0.1874	0.2054	0.202		4.49478	4.98206	4.86116						3285	0.693	0.6588	0.6701		0.2632	0.2582	0.269		4.78922	4.80175	4.80703						3285	0.583	0.6619	0.635		0.2282	0.2499	0.2422		4.6087	5.22415	5.02771
3330	0.4798	0.5326	0.5249		0.1897	0.2068	0.2036		4.55651	5.02927	4.92402						3330	0.7013	0.663	0.6712		0.2651	0.2586	0.269		4.84658	4.83236	4.81492						3330	0.5884	0.6671	0.6422		0.2296	0.251	0.246		4.65138	5.26519	5.08472
3375	0.486	0.5385	0.5313		0.1917	0.2078	0.2062		4.61538	5.08499	4.98405						3375	0.7071	0.6673	0.6714		0.2681	0.2597	0.2679		4.88666	4.8637	4.81636						3375	0.5965	0.6747	0.6517		0.2324	0.2527	0.2488		4.71542	5.32518	5.15994
3420	0.4917	0.5439	0.5378		0.192	0.2094	0.2071		4.66952	5.13598	5.04503						3420	0.7161	0.6747	0.6716		0.2712	0.2617	0.2672		4.94886	4.91764	4.81779						3420	0.6034	0.6781	0.6564		0.2344	0.2539	0.2498		4.76996	5.35201	5.19715
3465	0.4983	0.5498	0.5438		0.1956	0.2113	0.2077		4.73219	5.19169	5.10131						3465	0.7236	0.6822	0.6725		0.2741	0.2638	0.2668		5.00069	4.9723	4.82425						3465	0.6098	0.6837	0.6586		0.2365	0.2547	0.2495		4.82055	5.39621	5.21457
3510	0.5045	0.5552	0.5506		0.1967	0.2126	0.2104		4.79107	5.24268	5.1651						3510	0.7328	0.6882	0.6745		0.2784	0.2648	0.2667		5.06427	5.01603	4.83859						3510	0.6157	0.6899	0.6631		0.2387	0.2577	0.2516		4.86719	5.44515	5.2502
3555	0.5099	0.5612	0.5565		0.1984	0.2151	0.2121		4.84236	5.29934	5.22045						3555	0.7392	0.693	0.6772		0.2805	0.2672	0.2668		5.1085	5.05102	4.85796						3555	0.6208	0.6972	0.6683		0.2391	0.2599	0.2523		4.90751	5.50276	5.29137
3600	0.5158	0.5671	0.5633		0.1994	0.2153	0.2129		4.89839	5.35505	5.28424						3600	0.7425	0.6978	0.6783		0.2814	0.2682	0.2661		5.13131	5.08601	4.86585						3600	0.6253	0.7008	0.672		0.2411	0.2608	0.2533		4.94308	5.53118	5.32067
GraphPad information
pCN41-stl2-xis2 + pGTM3-FLAG-sak80α- CdCl2									pCN41-stl2-xis2 + pGTM3-FLAG-sak80α+ CdCl2									Stl2-pif									ΔStl2-pif									Stlbov1-pif									ΔStlbov1-pif
3.56653	3.50403	3.27804	3.36403	3.60717	3.50233	3.63674	3.80397	3.66706	8.31522	8.43547	8.0809	8.86807	9.51141	9.38953	8.38207	9.40341	9.14536	1.32353	1.38754	1.31603	1.1568	1.26033	1.24159	1.18346	1.59	1.49378	8.99195	9.29485	8.78141	7.9295	8.19748	7.76019	7.96267	8.45871	7.56801	1.12783	1.17424	1.15775	0.966713	1.05485	0.900576	1.19575	1.2213	1.04662	13.0939	13.0463	12.1248	11.5131	11.6625
The following averaged values of each biological triplicate were input into GraphPad 10.4
3.44953			3.49118			3.70259			8.27719			9.25633			8.97695			1.34237			1.21958			1.42242			9.02274			7.96239			7.99647			1.15327			0.974047			1.15455			12.755			11.6629
Ordinary One-Way ANOVA with Multiple Comparisons
Šídák's multiple comparisons test	Mean Diff,	95,00% CI of diff,	Below threshold?	Summary	Adjusted P Value
Column A vs. Column B	-5.289	-5,778 to -4,800	Yes	*	<0,000000000000001	A-B
stl2-pif vs. Δstl2-pif	-6.999	-7,488 to -6,510	Yes	*	<0,000000000000001	C-D
stlbov1-pif vs. Δstlbov1-pif	-10.85	-11,34 to -10,36	Yes	*	<0,000000000000001	E-F
stl1-Δori-ppi vs. Δstl1-Δori-ppi	-5.165	-5,654 to -4,675	Yes	*	<0,000000000000001	G-H
Test details	Mean 1	Mean 2	Mean Diff,	SE of diff,	n1	n2	t	DF
Column A vs. Column B	3.548	8.837	-5.289	0.1909	9	9	27.7	64
stl2-pif vs. Δstl2-pif	1.328	8.327	-6.999	0.1909	9	9	36.66	64
stlbov1-pif vs. Δstlbov1-pif	1.094	11.94	-10.85	0.1909	9	9	56.83	64
stl1-Δori-ppi vs. Δstl1-Δori-ppi	1.001	6.165	-5.165	0.1909	9	9	27.05	64
[truncated: 22 more columns]

## Sheet: Fig. 2A & Supp-Figure1b
			quantification from the gel					% of bound DNA							quantification from the gel					% of bound DNA
		SaPI2-igr
			replicate #1	replicate #2	replicate #3			replicate #1	replicate #2	replicate #3			Ori5		replicate #1	replicate #2	replicate #3			replicate #1	replicate #2	replicate #3
		0	163911	122176	132772		0	0	0	0				0	80838	137680	132955		0	0	0	0
		1	139639	113064	114824		1	14.8076	7.45802	13.5177				5	106671	133542	138126		5	-31.957	3.00546	-3.88955
		5	82256.2	97660.8	75665		5	49.8164	20.0653	43.0114				10	115486	147680	139782		10	-42.861	-7.26363	-5.13461
		10	38157.5	41699.9	28686.3		10	76.7206	65.869	78.3944				50	108076	146746	138623		50	-33.6946	-6.58527	-4.26337
		50	8694.14	21745.1	18456.4		50	94.6958	82.2018	86.0992				100	108826	153512	140289		100	-34.6226	-11.4994	-5.516
		100	6202.58	15172.6	17701.5		100	96.2159	87.5813	86.6678				500	88715.1	130060	143877		500	-9.74427	5.53445	-8.2148
		500	10708.4	15176.7	11119.9		500	93.4669	87.5779	91.6249				1000			144872		1000			-8.96327
							replicate #1				replicate #2						replicate #3
																								Nonlin fit results using Specific binding with Hill slope
																									SaPI2-igr		ori5
																								Specific binding with Hill slope			Interrupted
																								Best-fit values
																								Bmax	90.74		-25.4
																								h	1.876		6.399e-05
																								Kd	5.391		4.695e-157
																								Std. Error
																								Bmax	2.809
																								h	0.415
																								Kd	0.5226
																								95% CI (asymptotic)
																								Bmax	84.84 to 96.64
																								h	1.004 to 2.748
																								Kd	4.293 to 6.489
																								Goodness of Fit
																								Degrees of Freedom	18
																								R squared	0.9608
																								Sum of Squares	1102
																								Sy.x	7.825
																				replicate #3
								replicate #1						replicate #2										Number of points
																								# of X values	28		32
																								# Y values analyzed	21		19

## Sheet: Fig. 2B
Measurement Name		1: Mass position (kDa) - Gaussian Overlay	1: Mass sigma (kDa) - Gaussian Overlay	1: Mass absolute count - Gaussian Overlay	1: Mass relative count(%) - Gaussian Overlay	1: Mass skewness - Gaussian Overlay	2: Mass position (kDa) - Gaussian Overlay	2: Mass sigma (kDa) - Gaussian Overlay	2: Mass absolute count - Gaussian Overlay	2: Mass relative count - Gaussian Overlay	2: Mass skewness - Gaussian Overlay	3: Mass position (kDa) - Gaussian Overlay	3: Mass sigma (kDa) - Gaussian Overlay	3: Mass absolute count - Gaussian Overlay	3: Mass relative count - Gaussian Overlay	3: Mass skewness - Gaussian Overlay	4: Mass position (kDa) - Gaussian Overlay	4: Mass sigma (kDa) - Gaussian Overlay	4: Mass absolute count - Gaussian Overlay	4: Mass relative count - Gaussian Overlay	4: Mass skewness - Gaussian Overlay	5: Mass position (kDa) - Gaussian Overlay	5: Mass sigma (kDa) - Gaussian Overlay	5: Mass absolute count - Gaussian Overlay	5: Mass relative count - Gaussian Overlay	5: Mass skewness - Gaussian Overlay	6: Mass position (kDa) - Gaussian Overlay	6: Mass sigma (kDa) - Gaussian Overlay	6: Mass absolute count - Gaussian Overlay	6: Mass relative count - Gaussian Overlay	6: Mass skewness - Gaussian Overlay	7: Mass position (kDa) - Gaussian Overlay	7: Mass sigma (kDa) - Gaussian Overlay	7: Mass absolute count - Gaussian Overlay	7: Mass relative count - Gaussian Overlay	7: Mass skewness - Gaussian Overlay	8: Mass position (kDa) - Gaussian Overlay	8: Mass sigma (kDa) - Gaussian Overlay	8: Mass absolute count - Gaussian Overlay	8: Mass relative count - Gaussian Overlay	8: Mass skewness - Gaussian Overlay
Stl2-WT		626	47	485	41	0	54	8.4	554	47	0	N/A	N/A	N/A	N/A	N/A	N/A	N/A	N/A	N/A	N/A	N/A	N/A	N/A	N/A	N/A	N/A	N/A	N/A	N/A	N/A	N/A	N/A	N/A	N/A	N/A	N/A	N/A	N/A	N/A	N/A
		peak1	peak 2
	Stl2-WT	54±8.4 kDa,554 particles(47%)	626±47 kDa, 485 particles(41%)

## Sheet: Fig2E& Supp 1d & Supp 6a
			repeat#1	repeat#2	repeat#3				repeat#1	repeat#2	repeat#3					Nonlin fit results using Specific binding with Hill slope
	wt	0	163911	122176	132772			0	0	0	0						Stl	Stl2-ΔCTD	Stl2-ΔNTD	Stl2-HelixCTD	Stl2-SheetNTD	Stl2-Loop2	Stl2-Loop1
		1	139639	113064	114824			1	14.8076	7.45802	13.5177					Specific binding with Hill slope
		5	82256.2	97660.8	75665			5	49.8164	20.0653	43.0114					Best-fit values
		10	38157.5	41699.9	28686.3			10	76.7206	65.869	78.3944					Bmax	90.74	105	4.511	7.778	101.6	90.21	92.87
		50	8694.14	21745.1	18456.4			50	94.6958	82.2018	86.0992					h	1.876	2.089	3.604e-09	9.152	2.294	3.084	1.738
		100	6202.58	15172.6	17701.5			100	96.2159	87.5813	86.6678					Kd	5.391	159.2	Unstable	558.8	12.72	4.568	3.532
		500	10708.4	15176.7	11119.9			500	93.4669	87.5779	91.6249					Std. Error
																Bmax	2.809	6.785	7910000000000000	131678	2.789	2.653	2.72
	Stl-ΔCTD															h	0.415	0.5554	6318704	5015112	0.4891	1.071	0.3516
		repeat#1	repeat#2	repeat#3					repeat#1	repeat#2	repeat#3					Kd	0.5226	31.24	Unstable	35446374	1.316	0.3676	0.4636
	0	67576.4	138864	62712.5				0	0	0	0					95% CI (asymptotic)
	5	69908.6	120984	67026.4				5	-3.45119	12.8759	-6.87878					Bmax	84.84 to 96.64	90.71 to 119.2	-1.686e+016 to 1.686e+016	-284465 to 284480	95.73 to 107.5	84.61 to 95.81	87.13 to 98.61
	10	66883.8	124210	64039.3				10	1.02489	10.5524	-2.11558					h	1.004 to 2.748	0.9224 to 3.256	-13467998 to 13467998	-10834482 to 10834500	1.266 to 3.321	0.8246 to 5.344	0.9957 to 2.479
	50	60472.5	98430.8	61116				50	10.5123	29.1169	2.54587					Kd	4.293 to 6.489	93.52 to 224.8	(Very wide)	-76576678 to 76577795	9.949 to 15.48	3.792 to 5.343	2.553 to 4.510
	100	55992.8	83591	50192.7				100	17.1414	39.8035	19.9638					Goodness of Fit
	500	451.435	0	0				500	99.332	100	100					Degrees of Freedom	18	18	15	13	18	17	17
	1000	406.435	0	0				1000	99.3986	100	100					R squared	0.9608	0.9684	0.01661	0.04216	0.9803	0.96	0.9607
																Sum of Squares	1102	1199	794.4	3221	814.8	1067	1044
	Stl2-HexNTD		repeat#1	repeat#2	repeat#3				repeat#1	repeat#2	repeat#3					Sy.x	7.825	8.162	7.278	15.74	6.728	7.923	7.835
		0	148638	151725	89145.1			0	0	0	0
		5	142836					5	3.90349							Number of points
		10	147216	123784	101318			10	0.956998	18.4159	-13.6547					# of X values	28	32	32	32	28	28	28
		50	146781	139601	104621			50	1.24919	7.99114	-17.3604					# Y values analyzed	21	21	18	16	21	20	20
		100	139718	136829	105406			100	6.00123	9.81778	-18.2413
		500	136145	132178	102599			500	8.4054	12.8834	-15.0927
		1000	127996	105383	108052			1000	13.8877	30.5434	-21.2089
			repeat#1	repeat#2	repeat#3	repeat#4			repeat#1	repeat#2	repeat#3	repeat#4
	Stl2-SheetCTD	0	113411	110797	98346.6	117320		0	0	0	0	0
		1	107394		96988.4	105407		1	5.30611	100	1.381	10.1544
		5	95640.8	64730.5	97222.6	93146.5		5	15.6691	41.5775	1.1429	20.6051
		10	59038.7	13188.4	79385	69706.6		10	47.9429	88.0969	19.2803	40.5844
		50	0	0	0	0		50	100	100	100	100
		100	0	0	0	0		100	100	100	100	100
		500	0	0	0	0		500	100	100	100	100
		1000		0	0	0				100	100	100
	Stl2-Loop1		repeat#1	repeat#2	repeat#3				repeat#1	repeat#2	repeat#3
		0	262966	106901	76294.9			0	0	0	0
		1		95275.8	61351.3				100	10.8751	19.5867
		5	80212.2	54086.6	45023.1			5	69.4971	49.4052	40.9881
		10	28513.8	4782.76	17595.5			10	89.1569	95.526	76.9375
		50	18199.8	1257.48	10828.1			50	93.079	98.8237	85.8076
		100	18728.7	2044.48	14442.9			100	92.8779	98.0875	81.0697
		500	21200.1	2620.03	9247.57			500	91.9381	97.5491	87.8792
		1000	63132.7					1000	75.992
	Stl2-Loop2		repeat#1	repeat#2	repeat#3				repeat#1	repeat#2	repeat#3
		0	265851	114891	82174.7			0	0	0	0
				105167	74583.2			1	100	8.46362	9.23825
		5	96907.8	49362.4	50278.5			5	63.548	57.0355	38.8151
		10	41925.6	11157.1	21382.6			10	84.2297	90.289	73.9791
		50	40032.4	3633.79	13527.2			50	84.9418	96.8372	83.5385
		100	39504.4	2839.2	13719.9			100	85.1404	97.5288	83.304
		500	28762.3	2555.03	10331.9			500	89.1811	97.7761	87.427
		1000	11329.9					1000	95.7383

## Sheet: Fig. 3C (left) & Supp-3B (left)
Graph in Supp Figure 3B (left) correspond to gels shown in Fig. 3C
Scans for gels #1 and #2 were stopped before the scan had reached the top of the gel, thus wells are not shown.
#1						#2						#3
Conc. (nM)	dsDNA area	ssDNA area	Sum	dsDNA Ratio	% dsDNA	Conc. (nM)	dsDNA area	ssDNA area	Sum	dsDNA Ratio	% dsDNA	Conc. (nM)	dsDNA area	ssDNA area	Sum	dsDNA Ratio	% dsDNA
0	2268.86	17994.3	20263.2	0.11197	11.197	0	3263	17295.9	20558.9	0.158715	15.8715	0	2221.69	17687.7	19909.4	0.11159	11.159
1	8467.8	12835.4	21303.2	0.397489	39.7489	1	9254.51	11250.3	20504.8	0.451333	45.1333	1	6194.49	13553.4	19747.9	0.313678	31.3678
5	15973.7	3655.88	19629.5	0.813756	81.3756	5	18979.6	2105.2	21084.8	0.900155	90.0155	5	14873.3	3884.12	18757.4	0.792929	79.2929
10	17247.3	2145.33	19392.6	0.889374	88.9374	10	20419.9	807.335	21227.2	0.961967	96.1967	10	15994.4	1712.62	17707	0.90328	90.328
25	16496.1	3738.42	20234.5	0.815245	81.5245	25	19082.6	1470.43	20553	0.928457	92.8457	25	15316.1	2897.88	18214	0.840898	84.0898
50	15682.8	4124.42	19807.3	0.791772	79.1772	50	18973.5	3001.88	21975.4	0.863398	86.3398	50	12898.9	6392.56	19291.4	0.668632	66.8632
75	13287.2	5001.78	18288.9	0.726513	72.6513	75	18502.2	4512.83	23015	0.803918	80.3918	75	12299.2	6711.27	19010.4	0.646969	64.6969
100	13736.8	5488.32	19225.1	0.714524	71.4524	100	17997.7	4876.54	22874.3	0.786811	78.6811	100	12430.7	6711.56	19142.3	0.649385	64.9385

## Sheet: Fig.3C (right) & Supp-3B (left)
Graph in Supp Figure 3B (left) correspond to gels shown in Fig. 3C
Scans for gels #1, #2 and #3 were stopped before the scan had reached the top of the gel, thus wells are not shown.
#1						#2						#3
Conc. (nM)	dsDNA area	ssDNA area	Sum	dsDNA Ratio	% dsDNA	Conc. (nM)	dsDNA area	ssDNA area	Sum	dsDNA Ratio	% dsDNA	Conc. (nM)	dsDNA area	ssDNA area	Sum	dsDNA Ratio	% dsDNA
0	2560.22	16757.8	19318	0.13253	13.253	0	2648.59	15783.3	18431.8	0.143696	14.3696	0	2154.86	12462.2	14617	0.147421	14.7421
1	4524.32	16154.7	20679	0.218788	21.8788	1	3920.25	15716.6	19636.8	0.199638	19.9638	1	3871.95	10739.5	14611.4	0.264995	26.4995
5	10720.6	9909.12	20629.7	0.519667	51.9667	5	9776.17	12395.1	22171.3	0.440938	44.0938	5	8611.94	6466.15	15078.1	0.571156	57.1156
10	14513.1	5360.85	19873.9	0.730257	73.0257	10	12762	5512.07	18274.1	0.698366	69.8366	10	11272.3	3565.47	14837.8	0.759703	75.9703
25	17797.3	1589.38	19386.6	0.918017	91.8017	25	17156.3	1176.23	18332.5	0.935839	93.5839	25	14630.2	1290.01	15920.2	0.91897	91.897
50	17682.8	1580.96	19263.8	0.917931	91.7931	50						50	14342.2	1256.6	15598.8	0.919443	91.9443
75	16574	2644.81	19218.8	0.862384	86.2384	75	17464.2	3183.18	20647.3	0.845831	84.5831	75	13782.7	1947.15	15729.8	0.876212	87.6212
100	15360.3	3325.42	18685.7	0.822034	82.2034	100	18314.3	4085.95	22400.3	0.817594	81.7594	100	13545.9	3139.35	16685.3	0.811849	81.1849

## Sheet: Fig. 3D & Supp-3B (right)
Graph in Supp Figure 3B (right) correspond to gels shown in Fig. 3D
#1						#2						#3
Conc. (nM)	dsDNA area	ssDNA area	Sum	dsDNA Ratio	% dsDNA	Conc. (nM)	dsDNA area	ssDNA area	Sum	dsDNA Ratio	% dsDNA	Conc. (nM)	dsDNA area	ssDNA area	Sum	dsDNA Ratio	% dsDNA
0	1597.62	12192.1	13789.8	0.115855	11.5855	0	2872.18	17333	20205.2	0.14215	14.215	0	2486.22	15804.7	18290.9	0.135927	13.5927
10	1650.91	10505.4	12156.3	0.135807	13.5807	10	3297.47	17524	20821.5	0.158368	15.8368	10	2653.35	15351.7	18005	0.147367	14.7367
25	2165.69	10831.3	12997	0.16663	16.663	25	3179.3	16818	19997.3	0.158986	15.8986	25	2694.35	15867	18561.4	0.145159	14.5159
50	1687.62	11253.3	12940.9	0.13041	13.041	50	3709	17519	21228	0.174722	17.4722	50	2854.64	15059.8	17914.4	0.159349	15.9349
75	1385.55	12073.9	13459.5	0.102942	10.2942	75	3395.88	17300.9	20696.7	0.164078	16.4078	75	2489.93	16389.3	18879.3	0.131887	13.1887
100	394.849	11648.7	12043.6	0.032785	3.2785	100	2124.98	18412.2	20537.1	0.10347	10.347	100	1573.03	17958.5	19531.5	0.0805383	8.05383
150	59.536	12862.7	12922.2	0.00460725	0.460725	150	1097.65	19580.4	20678	0.0530828	5.30828	150	843.477	18627.7	19471.2	0.0433193	4.33193
200	32.121	13042.6	13074.7	0.00245673	0.245673	200	250.314	20833.9	21084.2	0.0118721	1.18721	200	172.607	20342.1	20514.7	0.00841381	0.841381

[truncated: 19 more sheets: Fig. 3E (top) & Supp-3C, Fig. 3E (middle) & Supp-3C, Fig. 3E (bottom) & Supp-3C, Fig. 4A, Fig 4B, Fig. 4C & Supp-1c & Supp-6c, Fig. 4D (top), Fig. 4D (bottom), Fig.6C, Supp 1A, Supp 1a right, Supp 1E, Supp 3D, Supp 3D (Left), Supp 3D (Right), Supp 6b, Supp 6D, Supp 6E, Supp-6F]
